# Supplementary material for: Systematic review of innate immune responses against Mycobacterium tuberculosis complex infection in animal models
Source: Front Immunol. 2025 Jan 30;15:1467016. doi: 10.3389/fimmu.2024.1467016 (PMC11821578; doi:10.3389/fimmu.2024.1467016)
Supplement: Supplementary file 1 [file Table1.xlsx]

## Sheet: All_articleswithoutduplicationr
Key	Item Type	Publication Year	Author	Title	Publication Title	ISBN	ISSN	DOI	Url	Abstract Note	Date	Date Added	Date Modified	Access Date	Pages	Num Pages	Issue	Volume	Number Of Volumes	Journal Abbreviation	Short Title	Series	Series Number	Series Text	Series Title	Publisher	Place	Language	Rights	Type	Archive	Archive Location	Library Catalog	Call Number	Extra	Notes	File Attachments	Link Attachments	Manual Tags	Automatic Tags	Editor	Series Editor	Translator	Contributor	Attorney Agent	Book Author	Cast Member	Commenter	Composer
9DCNQUEB	journalArticle	2017	Boggiano, C; Eichelberg, K; Ramachandra, L; Shea, J; Ramakrishnan, L; Behar, S; Ernst, JD; Porcelli, SA; Maeurer, M; Kornfeld, H	"The Impact of Mycobacterium tuberculosis Immune Evasion on Protective Immunity: Implications for TB Vaccine Design" - Meeting report	VACCINE		0264-410X	10.1016/j.vaccine.2017.04.007		Tuberculosis (TB) is the major cause of death from infectious diseases around the world, particularly in HIV infected individuals. TB vaccine design and development have been focused on improving Bacille Calmette-Guerin (BCG) and evaluating recombinant and viral vector expressed Mycobacterium tuberculosis (Mtb) proteins, for boosting BCG-primed immunity, but these approaches have not yet yielded …	2017-06-14	2023-08-29 17:16:43	2023-08-29 17:16:43		3433-3440		27	35										English				WOS:000403627000002				<p>Times Cited in Web of Science Core Collection:&nbsp;&nbsp;15<br/>Total Times Cited:&nbsp;&nbsp;15<br/>Cited Reference Count:&nbsp;&nbsp;63</p>			ANTIGEN PRESENTATION; CELL-MEDIATED-IMMUNITY; COINHIBITORY PATHWAYS; DENDRITIC CELLS; DIAGNOSTICS; Immune evasion; INFECTION; INNATE IMMUNITY; LIPOARABINOMANNAN; MACROPHAGE; Mycobacterium tuberculosis; SUSCEPTIBILITY; Tuberculosis; Vaccine
YQMPQMWK	journalArticle	2017	Boggiano, Cesar; Eichelberg, Katrin; Ramachandra, Lakshmi; Shea, Jaqueline; Ramakrishnan, Lalita; Behar, Samuel; Ernst, Joel D.; Porcelli, Steven A.; Maeurer, Markus; Kornfeld, Hardy	"The Impact of Mycobacterium tuberculosis Immune Evasion on Protective Immunity: Implications for TB Vaccine Design" - Meeting report.	Vaccine		1873-2518 0264-410X	10.1016/j.vaccine.2017.04.007		Tuberculosis (TB) is the major cause of death from infectious diseases around the world, particularly in HIV infected individuals. TB vaccine design and development have been focused on improving Bacille Calmette-Guérin (BCG) and evaluating recombinant and viral vector expressed Mycobacterium tuberculosis (Mtb) proteins, for boosting BCG-primed immunity, but these approaches have not yet yielded …	2017-06-14	2023-08-29 17:16:00	2023-08-29 17:16:00		3433-3440		27	35		Vaccine								eng	Copyright © 2017.						Place: Netherlands PMID: 28476627 PMCID: PMC5718043				*Immune Evasion; Drug Discovery/*methods; Humans; Immune evasion; Mycobacterium tuberculosis; Mycobacterium tuberculosis/*immunology; Tuberculosis; Tuberculosis Vaccines/*immunology; Vaccine
KLW3PMPR	journalArticle	2016	Shah, Santosh; Dalecki, Alex G.; Malalasekera, Aruni P.; Crawford, Cameron L.; Michalek, Suzanne M.; Kutsch, Olaf; Sun, Jim; Bossmann, Stefan H.; Wolschendorf, Frank	8-Hydroxyquinolines Are Boosting Agents of Copper-Related Toxicity in Mycobacterium tuberculosis.	Antimicrobial agents and chemotherapy		1098-6596 0066-4804	10.1128/AAC.00325-16		Copper (Cu) ions are likely the most important immunological metal-related toxin utilized in controlling bacterial infections. Impairment of bacterial Cu resistance reduces viability within the host. Thus, pharmacological enhancement of Cu-mediated antibacterial toxicity may lead to novel strategies in drug discovery and development. Screening for Cu toxicity-enhancing antibacterial molecules ide…	2016-10	2023-08-29 17:16:00	2023-08-29 17:16:00		5765-5776		10	60		Antimicrob Agents Chemother								eng	Copyright © 2016, American Society for Microbiology. All Rights Reserved.						Place: United States PMID: 27431227 PMCID: PMC5038248				Animals; Antitubercular Agents/chemistry/*pharmacology; Cells, Cultured; Coordination Complexes/pharmacology; Copper/chemistry/*pharmacology; Disease Models, Animal; Drug Synergism; Female; Macrophages, Peritoneal/drug effects/microbiology; Mice, Inbred C57BL; Microbial Sensitivity Tests; Mycobacterium tuberculosis/*drug effects/pathogenicity; Oxyquinoline/chemistry/*pharmacology; Tuberculosis/dr…
BB2X4Y85	journalArticle	2018	Kroesen, Vera Marie; Rodríguez-Martínez, Paula; García, Eric; Rosales, Yaiza; Díaz, Jorge; Martín-Céspedes, Montse; Tapia, Gustavo; Sarrias, Maria Rosa; Cardona, Pere-Joan; Vilaplana, Cristina	A Beneficial Effect of Low-Dose Aspirin in a Murine Model of Active Tuberculosis.	Frontiers in immunology		1664-3224	10.3389/fimmu.2018.00798		An excessive, non-productive host-immune response is detrimental in active, chronic tuberculosis (TB) disease as it typically leads to tissue damage. Given their anti-inflammatory effect, non-steroidal anti-inflammatory drugs can potentially attenuate excessive inflammation in active TB disease. As such, we investigated the prophylactic and therapeutic effect of low-dose aspirin (LDA) (3 mg/kg/da…	2018	2023-08-29 17:16:00	2023-08-29 17:16:00		798			9		Front Immunol								eng							Place: Switzerland PMID: 29740435 PMCID: PMC5924809				Animals; Anti-Inflammatory Agents, Non-Steroidal/*pharmacology; aspirin; Aspirin/*pharmacology; Disease Models, Animal; host-directed therapies; Mice; mouse model; Mycobacterium tuberculosis; non-steroidal anti-inflammatory drugs; tuberculosis; Tuberculosis/*pathology
GFWHIS62	journalArticle	2020	Facciuolo, A; Lee, AH; Trimble, MJ; Rawlyk, N; Townsend, HGG; Bains, M; Arsic, N; Mutharia, LM; Potter, A; Gerdts, V; Napper, S; Hancock, REW; Griebel, PJ	A Bovine Enteric Mycobacterium Infection Model to Analyze Parenteral Vaccine-Induced Mucosal Immunity and Accelerate Vaccine Discovery	FRONTIERS IN IMMUNOLOGY		1664-3224	10.3389/fimmu.2020.586659		Mycobacterial diseases of cattle are responsible for considerable production losses worldwide. In addition to their importance in animals, these infections offer a nuanced approach to understanding persistent mycobacterial infection in native host species. Mycobacterium avium ssp. paratuberculosis (MAP) is an enteric pathogen that establishes a persistent, asymptomatic infection in the small inte…	2020-11-23	2023-08-29 17:16:46	2023-08-29 17:16:46					11										English				WOS:000596484700001				<p>Times Cited in Web of Science Core Collection:&nbsp;&nbsp;3<br/>Total Times Cited:&nbsp;&nbsp;3<br/>Cited Reference Count:&nbsp;&nbsp;77</p>			ANTIBODY-RESPONSE; ANTIGENS; AVIUM SUBSPECIES PARATUBERCULOSIS; DELTA T-CELLS; IMMUNIZATION; innate lymphoid cell; interleukin-21; interleukin-27; JOHNES-DISEASE; MECHANISMS; mucosal immunity; Mycobacterium; paratuberculosis; Peyer’; PROTECTIVE EFFICACY; s patches; SUBUNIT VACCINE; TUBERCULOSIS INFECTION; vaccine
M489DFBZ	journalArticle	2022	Varela, M; Meijer, AH	A fresh look at mycobacterial pathogenicity with the zebrafish host model	MOLECULAR MICROBIOLOGY		0950-382X	10.1111/mmi.14838		The zebrafish has earned its place among animal models to study tuberculosis and other infections caused by pathogenic mycobacteria. This model host is especially useful to study the role of granulomas, the inflammatory lesions characteristic of mycobacterial disease. The optically transparent zebrafish larvae provide a window on the initial stages of granuloma development in the context of innat…	2022-03	2023-08-29 17:16:46	2023-08-29 17:16:46		661-669		3	117										English				WOS:000715219300001				<p>Times Cited in Web of Science Core Collection:&nbsp;&nbsp;4<br/>Total Times Cited:&nbsp;&nbsp;4<br/>Cited Reference Count:&nbsp;&nbsp;77</p>			autophagy; AUTOPHAGY; cell death; chemokine signalling; DISSEMINATION; GRANULOMA-FORMATION; granulomas; IMMUNE-RESPONSE; inflammasomes; MACROPHAGE; macrophages; MARINUM INFECTION; Mycobacterium; NEUTROPHILS; PROTECTION; REAL-TIME VISUALIZATION; tuberculosis; TUBERCULOSIS INFECTION; zebrafish model
CVCC664A	journalArticle	2022	Varela, Monica; Meijer, Annemarie H.	A fresh look at mycobacterial pathogenicity with the zebrafish host model.	Molecular microbiology		1365-2958 0950-382X	10.1111/mmi.14838		The zebrafish has earned its place among animal models to study tuberculosis and other infections caused by pathogenic mycobacteria. This model host is especially useful to study the role of granulomas, the inflammatory lesions characteristic of mycobacterial disease. The optically transparent zebrafish larvae provide a window on the initial stages of granuloma development in the context of innat…	2022-03	2023-08-29 17:16:00	2023-08-29 17:16:00		661-669		3	117		Mol Microbiol								eng	© 2021 The Authors. Molecular Microbiology published by John Wiley & Sons Ltd.						Place: England PMID: 34714579 PMCID: PMC9297993				*Mycobacterium; *Tuberculosis/microbiology; Animals; autophagy, cell death, chemokine signalling, granulomas, inflammasomes, macrophages, Mycobacterium, tuberculosis, zebrafish model; Granuloma/microbiology/pathology; Larva; Virulence; Zebrafish/microbiology
XT8W4R82	journalArticle	2014	Maglinao, M; Eriksson, M; Schlegel, MK; Zimmermann, S; Johannssen, T; Gotze, S; Seeberger, PH; Lepenies, B	A platform to screen for C-type lectin receptor-binding carbohydrates and their potential for cell-specific targeting and immune modulation	JOURNAL OF CONTROLLED RELEASE		0168-3659	10.1016/j.jconrel.2013.12.011		Myeloid C-type lectin receptors (CLRs) in innate immunity represent a superfamily of pattern recognition receptors that recognize carbohydrate structures on pathogens and self-antigens. The primary interaction of an antigen-presenting cell and a pathogen shapes the following immune response. Therefore, the identification of CLR ligands that can either enhance or modulate the immune response is of…	2014-02-10	2023-08-29 17:16:48	2023-08-29 17:16:48		36-42			175										English				WOS:000330121200005				<p>Times Cited in Web of Science Core Collection:&nbsp;&nbsp;56<br/>Total Times Cited:&nbsp;&nbsp;57<br/>Cited Reference Count:&nbsp;&nbsp;59</p>			ANTIGEN PRESENTATION; AUTOMATED SYNTHESIS; Carbohydrates; COATED LIPOSOMES; CROSS-PRESENTATION; DC-SIGN; Glycan array; HUMAN DENDRITIC CELLS; Immune modulation; IN-VIVO; Lectins; MYCOBACTERIUM-TUBERCULOSIS; RESPONSES; Targeting; VIRAL-INFECTION
FQ6I3BB4	journalArticle	2021	Grosse-Siestrup, Benjamin T.; Gupta, Tuhina; Helms, Shelly; Tucker, Samantha L.; Voskuil, Martin I.; Quinn, Frederick D.; Karls, Russell K.	A Role for Mycobacterium tuberculosis Sigma Factor C in Copper Nutritional Immunity.	International journal of molecular sciences		1422-0067	10.3390/ijms22042118		Sigma factor C (SigC) contributes to Mycobacterium tuberculosis virulence in various animal models, but the stress response coordinated by this transcription factor was undefined. The results presented here indicate that SigC prevents copper starvation. Whole genome expression studies demonstrate short-term (4-h) induction of sigC, controlled from a tetracycline-inducible promoter, upregulates ct…	2021-02-20	2023-08-29 17:16:00	2023-08-29 17:16:00				4	22		Int J Mol Sci								eng							Place: Switzerland PMID: 33672733 PMCID: PMC7924339				Animals; Bacterial Proteins/metabolism; Biological Transport/drug effects; copper; Copper Sulfate/pharmacology; Copper/*pharmacology; Female; Gene Expression Profiling; Gene Expression Regulation, Bacterial/drug effects; Immunity/*drug effects; Mice, SCID; Microbial Viability/drug effects; Mutation/genetics; Mycobacterium tuberculosis; Mycobacterium tuberculosis/genetics/growth & development/*met…
HA9PP2L5	journalArticle	2019	Hyoe, RK; Robert, J	A Xenopus tadpole alternative model to study innate-like T cell-mediated anti-mycobacterial immunity	DEVELOPMENTAL AND COMPARATIVE IMMUNOLOGY		0145-305X	10.1016/j.dci.2018.12.002		Owing to the high incidence of multi-drug resistance and challenges posed by the complex and long duration of treatments, Mycobacterium tuberculosis (Mtb) infections remain a significant clinical burden, which would benefit from development of novel immuno-therapeutic-based treatment strategies. Among early immune effectors, invariant or innate-like (i)T cells are attracting attention because of …	2019-03	2023-08-29 17:16:47	2023-08-29 17:16:47		253-259			92										English				WOS:000458596200026				<p>Times Cited in Web of Science Core Collection:&nbsp;&nbsp;8<br/>Total Times Cited:&nbsp;&nbsp;8<br/>Cited Reference Count:&nbsp;&nbsp;38</p>			ACTIVATION; ANTIGENS; CD1D; DEFICIENT; EXPRESSION; GENES; INFECTION; LINEAGE; NKT CELLS; RECOGNITION
5PSZRKCI	journalArticle	2019	Hyoe, Rhoo Kun; Robert, Jacques	A Xenopus tadpole alternative model to study innate-like T cell-mediated anti-mycobacterial immunity.	Developmental and comparative immunology		1879-0089 0145-305X	10.1016/j.dci.2018.12.002		Owing to the high incidence of multi-drug resistance and challenges posed by the complex and long duration of treatments, Mycobacterium tuberculosis (Mtb) infections remain a significant clinical burden, which would benefit from development of novel immuno-therapeutic-based treatment strategies. Among early immune effectors, invariant or innate-like (i)T cells are attracting attention because of …	2019-03	2023-08-29 17:16:00	2023-08-29 17:16:00		253-259			92		Dev Comp Immunol								eng	Copyright © 2018 Elsevier Ltd. All rights reserved.						Place: United States PMID: 30521838 PMCID: PMC6330235				Animals; Histocompatibility Antigens Class I/metabolism; Immunity, Cellular; Immunity, Innate; Models, Animal; Mycobacterium marinum/*physiology; Mycobacterium tuberculosis/*physiology; Natural Killer T-Cells/*immunology; T-Lymphocytes/*immunology; Tuberculosis/*immunology; Xenopus/*immunology
RAWJKW5X	journalArticle	2017	Kenyon, Amy; Gavriouchkina, Daria; Zorman, Jernej; Napolitani, Giorgio; Cerundolo, Vincenzo; Sauka-Spengler, Tatjana	Active nuclear transcriptome analysis reveals inflammasome-dependent mechanism for early neutrophil response to Mycobacterium marinum.	Scientific reports		2045-2322	10.1038/s41598-017-06099-x		The mechanisms governing neutrophil response to Mycobacterium tuberculosis remain poorly understood. In this study we utilise biotagging, a novel genome-wide profiling approach based on cell type-specific in vivo biotinylation in zebrafish to analyse the initial response of neutrophils to Mycobacterium marinum, a close genetic relative of M. tuberculosis used to model tuberculosis. Differential e…	2017-07-26	2023-08-29 17:16:00	2023-08-29 17:16:00		6505		1	7		Sci Rep								eng							Place: England PMID: 28747644 PMCID: PMC5529371				*Gene Expression Profiling; *Immunity, Innate; Animals; Disease Models, Animal; Inflammasomes/*metabolism; Mycobacterium Infections, Nontuberculous/*pathology; Mycobacterium marinum/*immunology; Neutrophils/*immunology; Sequence Analysis, RNA; Zebrafish
BIV24GAY	journalArticle	2018	Kilpelainen, A; Maya-Hoyos, M; Saubi, N; Soto, CY; Munne, JJ	Advances and challenges in recombinant Mycobacterium bovis BCG-based HIV vaccine development: lessons learned	EXPERT REVIEW OF VACCINES		1476-0584	10.1080/14760584.2018.1534588		Introduction: Human Immunodeficiency Virus/Acquired Immune Deficiency Syndrome, tuberculosis, and malaria are responsible for most human deaths produced by infectious diseases worldwide. Vaccination against HIV requires generation of memory T cells and neutralizing antibodies, mucosal immunity, and stimulation of an innate immune responses. In this context, the use of Mycobacterium bovis bacillus…	2018-11-02	2023-08-29 17:16:47	2023-08-29 17:16:47		1005-1020		11	17										English				WOS:000450627400006				<p>Times Cited in Web of Science Core Collection:&nbsp;&nbsp;11<br/>Total Times Cited:&nbsp;&nbsp;11<br/>Cited Reference Count:&nbsp;&nbsp;161</p>			AIDS; BACILLUS-CALMETTE-GUERIN; DELAYED-TYPE HYPERSENSITIVITY; EXPRESSING SIV GAG; HIV; IMMUNE-RESPONSES; IMMUNODEFICIENCY-VIRUS TYPE-1; INTERFERON-GAMMA; live-attenuated vaccines; mycobacteria; PROTECTIVE IMMUNITY; rBCG; RHESUS-MONKEYS; T-CELL RESPONSES; TRAINED IMMUNITY
96EQEIAT	journalArticle	2018	Kilpeläinen, Athina; Maya-Hoyos, Milena; Saubí, Narcís; Soto, Carlos Y.; Joseph Munne, Joan	Advances and challenges in recombinant Mycobacterium bovis BCG-based HIV vaccine development: lessons learned.	Expert review of vaccines		1744-8395 1476-0584	10.1080/14760584.2018.1534588		INTRODUCTION: Human Immunodeficiency Virus/Acquired Immune Deficiency Syndrome, tuberculosis, and malaria are responsible for most human deaths produced by infectious diseases worldwide. Vaccination against HIV requires generation of memory T cells and neutralizing antibodies, mucosal immunity, and stimulation of an innate immune responses. In this context, the use of Mycobacterium bovis bacillus…	2018-11	2023-08-29 17:16:00	2023-08-29 17:16:00		1005-1020		11	17		Expert Rev Vaccines								eng							Place: England PMID: 30300040				AIDS; AIDS Vaccines/*administration & dosage/immunology; Animals; BCG Vaccine/*administration & dosage/immunology; HIV; HIV Infections/immunology/*prevention & control; HIV-1/immunology; Humans; Immunity, Innate/immunology; Immunity, Mucosal/immunology; live-attenuated vaccines; mycobacteria; Mycobacterium bovis/immunology; rBCG; Vaccination/methods
LU3ZHTXV	journalArticle	2021	Enriquez, AB; Izzo, A; Miller, SM; Stewart, EL; Mahon, RN; Frank, DJ; Evans, JT; Rengarajan, J; Triccas, JA	Advancing Adjuvants for Mycobacterium tuberculosis Therapeutics	FRONTIERS IN IMMUNOLOGY		1664-3224	10.3389/fimmu.2021.740117		Tuberculosis (TB) remains one of the leading causes of death worldwide due to a single infectious disease agent. BCG, the only licensed vaccine against TB, offers limited protection against pulmonary disease in children and adults. TB vaccine research has recently been reinvigorated by new data suggesting alternative administration of BCG induces protection and a subunit/adjuvant vaccine that pro…	2021-10-25	2023-08-29 17:16:45	2023-08-29 17:16:45					12										English				WOS:000716718900001				<p>Times Cited in Web of Science Core Collection:&nbsp;&nbsp;6<br/>Total Times Cited:&nbsp;&nbsp;6<br/>Cited Reference Count:&nbsp;&nbsp;182</p>			adjuvants; AEROSOL INFECTION; BACILLE CALMETTE-GUERIN; BCG; BCG VACCINE; CD4+T cells; DENDRITIC CELL; EXPERIMENTAL AIRBORNE TUBERCULOSIS; HOST-PARASITE RELATIONSHIPS; INDUCED TH17 CELLS; INNATE IMMUNITY; M72; T-CELL RESPONSES; Th17; TLR; TOLL-LIKE RECEPTORS; tuberculosis; vaccines
UWDLG5M4	journalArticle	2019	Guerra-Maupome, M; Vang, DX; McGill, JL	Aerosol vaccination with Bacille Calmette-Guerin induces a trained innate immune phenotype in calves	PLOS ONE		1932-6203	10.1371/journal.pone.0212751		Mycobacterium bovis Bacillus Calmette-Guerin (BCG) is a live attenuated vaccine for use against tuberculosis (TB); however, it is known to reduce childhood mortality from infections other than TB. The unspecific protection induced by BCG vaccination has been associated with the induction of memory-like traits of the innate immune system identified as 'trained' immunity. In humans and mouse models…	2019-02-22	2023-08-29 17:16:46	2023-08-29 17:16:46				2	14										English				WOS:000459709100131				<p>Times Cited in Web of Science Core Collection:&nbsp;&nbsp;28<br/>Total Times Cited:&nbsp;&nbsp;31<br/>Cited Reference Count:&nbsp;&nbsp;49</p>			ACTIVATED MACROPHAGES; BCG VACCINATION; EXPRESSION; MODEL; MYCOBACTERIUM-BOVIS; NEONATAL CALVES; NONSPECIFIC PROTECTION; RANDOMIZED-TRIAL; REINFECTION; RESPONSES
H9YHUSXJ	journalArticle	2020	D'Agostino, Michael R.; Lai, Rocky; Afkhami, Sam; Khera, Amandeep; Yao, Yushi; Vaseghi-Shanjani, Maryam; Zganiacz, Anna; Jeyanathan, Mangalakumari; Xing, Zhou	Airway Macrophages Mediate Mucosal Vaccine-Induced Trained Innate Immunity against Mycobacterium tuberculosis in Early Stages of Infection.	Journal of immunology (Baltimore, Md. : 1950)		1550-6606 0022-1767	10.4049/jimmunol.2000532		Mycobacterium tuberculosis, the causative agent of pulmonary tuberculosis (TB), is responsible for millions of infections and deaths annually. Decades of TB vaccine development have focused on adaptive T cell immunity, whereas the importance of innate immune contributions toward vaccine efficacy has only recently been recognized. Airway macrophages (AwM) are the predominant host cell during early…	2020-11-15	2023-08-29 17:16:00	2023-08-29 17:16:00		2750-2762		10	205		J Immunol								eng	Copyright © 2020 by The American Association of Immunologists, Inc.						Place: United States PMID: 32998983				*Immunity, Innate; Administration, Mucosal; Animals; Bronchoalveolar Lavage Fluid/cytology/immunology; Disease Models, Animal; Female; Humans; Macrophages, Alveolar/*immunology; Mice; Mycobacterium tuberculosis/*immunology; Tuberculosis Vaccines/*administration & dosage/immunology; Tuberculosis, Pulmonary/diagnosis/*immunology/microbiology/prevention & control; Vaccines, Synthetic/administration …
Q4QRGHFB	journalArticle	2023	Paiola, M; Dimitrakopoulou, D; Pavelka, MS; Robert, J	Amphibians as a model to study the role of immune cell heterogeneity in host and mycobacterial interactions	DEVELOPMENTAL AND COMPARATIVE IMMUNOLOGY		0145-305X	10.1016/j.dci.2022.104594		Mycobacterial infections represent major concerns for aquatic and terrestrial vertebrates including humans. Although our current knowledge is mostly restricted to Mycobacterium tuberculosis and mammalian host in-teractions, increasing evidence suggests common features in endo-and ectothermic animals infected with non -tuberculous mycobacteria (NTMs) like those described for M. tuberculosis. Impor…	2023-02	2023-08-29 17:16:46	2023-08-29 17:16:46					139										English				WOS:000895954200002				<p>Times Cited in Web of Science Core Collection:&nbsp;&nbsp;2<br/>Total Times Cited:&nbsp;&nbsp;2<br/>Cited Reference Count:&nbsp;&nbsp;201</p>			Comparative immunology; Developmental immunology; EXPRESSION; GENOME SEQUENCE; Layered immunity; Macrophages; MEXICAN AXOLOTL; MHC CLASS-I; MICROBIAL EXPOSURE; ONTOGENY; REGENERATION; T cells; T-CELLS; TERMINAL DEOXYNUCLEOTIDYL TRANSFERASE; Tuberculosis; XENOPUS-LAEVIS
FV6IR8TY	journalArticle	2021	Basu, S; Rao, NS; Elkington, P	Animal Models of Ocular Tuberculosis: Implications for Diagnosis and Treatment	OCULAR IMMUNOLOGY AND INFLAMMATION		0927-3948	10.1080/09273948.2020.1746358		The pathogenesis of ocular tuberculosis (TB) has remained unclear due to the challenges of performing mechanistic studies on clinical samples. Animal models have the potential to bridge these gaps by providing information about ocular dissemination and localization of mycobacteria, innate and adaptive immune response, and granuloma formation in the eye. Here, we critically review various animal m…	2021-11-17	2023-08-29 17:16:43	2023-08-29 17:16:43		1513-1519		2023-07-08	29										English				WOS:000534889400001				<p>Times Cited in Web of Science Core Collection:&nbsp;&nbsp;7<br/>Total Times Cited:&nbsp;&nbsp;7<br/>Cited Reference Count:&nbsp;&nbsp;46</p>			animal model; AUTOIMMUNITY; CELLS; INFECTION; ocular; pathogenesis; STEM; Tuberculosis; uveitis; UVEITIS
YDXKQNQM	journalArticle	2017	Alim, Md Abdul; Sikder, Suchandan; Bridson, Tahnee L.; Rush, Catherine M.; Govan, Brenda L.; Ketheesan, Natkunam	Anti-mycobacterial function of macrophages is impaired in a diet induced model of type 2 diabetes.	Tuberculosis (Edinburgh, Scotland)		1873-281X 1472-9792	10.1016/j.tube.2016.12.002		Type 2 diabetes (T2D) is one of the major risk factors for tuberculosis (TB). In this study, a diet induced murine model of T2D (DIMT2D) was developed and characterized in the context of metabolic, biochemical and histopathological features following diet intervention. Mycobacterial susceptibility was investigated using Mycobacterium fortuitum as a surrogate. Phagocytic capability of alveolar mac…	2017-01	2023-08-29 17:16:00	2023-08-29 17:16:00		47-54			102		Tuberculosis (Edinb)								eng	Copyright © 2016 Elsevier Ltd. All rights reserved.						Place: Scotland PMID: 28061952				Animals; Bacterial Load; Cells, Cultured; Cytokines/biosynthesis; Diabetes Mellitus, Experimental/complications/*immunology/metabolism/pathology; Diabetes Mellitus, Type 2/complications/*immunology/pathology; Diet/adverse effects; Disease Susceptibility; Host-Pathogen Interactions; Liver/microbiology; Lung/microbiology; Macrophage; Macrophages, Alveolar/*immunology; Macrophages, Peritoneal/*immun…
M5KE359M	journalArticle	2014	Goodridge, Amador; Zhang, Tianyi; Miyata, Toshiko; Lu, Sangwei; Riley, Lee W.	Antiphospholipid IgM antibody response in acute and chronic Mycobacterium tuberculosis mouse infection model.	The clinical respiratory journal		1752-699X 1752-6981	10.1111/crj.12049		BACKGROUND AND AIMS: The clinical management of tuberculosis (TB) could be greatly improved by an affordable biomarker test to monitor treatment response. Here, we examined changes in immunoglobulin M (IgM) antibody response to lipids as a potential biomarker for monitoring TB treatment in an experimental mouse model. METHODS: We performed enzyme-linked immunosorbent assay to investigate changes …	2014-04	2023-08-29 17:16:00	2023-08-29 17:16:00		137-144		2	8		Clin Respir J								eng	© 2013 John Wiley & Sons Ltd.						Place: England PMID: 23910993				*Immunity, Innate; Acute Disease; Animals; Antibodies, Antiphospholipid/*immunology; antiphospholipid; Antitubercular Agents/therapeutic use; B-1 B cell; biomarker; Chronic Disease; Disease Models, Animal; Enzyme-Linked Immunosorbent Assay; Female; Follow-Up Studies; IgM; Immunoglobulin M/*immunology; Mice; Mice, Inbred BALB C; monitoring; treatment; tuberculosis; Tuberculosis/drug therapy/*immun…
HJBBPNEL	journalArticle	2022	Dey, RJ; Dey, B; Harriff, M; Canfield, ET; Lewinsohn, DM; Bishai, WR	Augmentation of the Riboflavin-Biosynthetic Pathway Enhances Mucosa-Associated Invariant T (MAIT) Cell Activation and Diminishes Mycobacterium tuberculosis Virulence	MBIO		2150-7511	10.1128/mbio.03865-21		Mucosa-associated invariant T (MAIT) cells play a critical role in antimicrobial defense. Despite increased understanding of their mycobacterial ligands and the clinical association of MAIT cells with tuberculosis (TB), their function in protection against Mycobacterium tuberculosis infection remains unclear. Here, we show that overexpressing key genes of the riboflavin-biosynthetic pathway poten…	2022-01	2023-08-29 17:16:44	2023-08-29 17:16:44				1	13										English				WOS:001040888600147				<p>Times Cited in Web of Science Core Collection:&nbsp;&nbsp;7<br/>Total Times Cited:&nbsp;&nbsp;8<br/>Cited Reference Count:&nbsp;&nbsp;99</p>			BCG; BOVIS BCG; EVOLUTION; EXPRESSION; GENOMICS; MAIT cells; MOLECULAR ANALYSIS; MR1 ANTIGEN PRESENTATION; mucosal immunity; Mycobacterium tuberculosis; RESPONSES; riboflavin; SYSTEMS; TRANSFORMATION; tuberculosis; tuberculosis vaccines
BN5X2TJ9	journalArticle	2020	Muñoz-Sánchez, Salomé; van der Vaart, Michiel; Meijer, Annemarie H.	Autophagy and Lc3-Associated Phagocytosis in Zebrafish Models of Bacterial Infections.	Cells		2073-4409	10.3390/cells9112372		Modeling human infectious diseases using the early life stages of zebrafish provides unprecedented opportunities for visualizing and studying the interaction between pathogens and phagocytic cells of the innate immune system. Intracellular pathogens use phagocytes or other host cells, like gut epithelial cells, as a replication niche. The intracellular growth of these pathogens can be counteracte…	2020-10-29	2023-08-29 17:16:00	2023-08-29 17:16:00				11	9		Cells								eng							Place: Switzerland PMID: 33138004 PMCID: PMC7694021				*Autophagy; *Phagocytosis; Animals; autophagy; Bacteria/metabolism; Bacterial Infections/*metabolism/microbiology/*pathology; Cyba; Disease Models, Animal; Dram1; Humans; innate immunity; LAP; Microtubule-Associated Proteins/*metabolism; Optn; p62; Rubcn; tuberculosis zebrafish; Zebrafish Proteins/*metabolism
SP7FUQN2	journalArticle	2014	Deretic, V	Autophagy in Tuberculosis	COLD SPRING HARBOR PERSPECTIVES IN MEDICINE		2157-1422	10.1101/cshperspect.a018481		Autophagy as an immune mechanism controls inflammation and acts as a cell-autonomous defense against intracellular microbes including Mycobacterium tuberculosis. An equally significant role of autophagy is its anti-inflammatory and tissue-sparing function. This combination of antimicrobial and anti-inflammatory actions prevents active disease in animal models. In human populations, genetic links …	2014-11	2023-08-29 17:16:47	2023-08-29 17:16:47				11	4										English				WOS:000346522200007				<p>Times Cited in Web of Science Core Collection:&nbsp;&nbsp;58<br/>Total Times Cited:&nbsp;&nbsp;63<br/>Cited Reference Count:&nbsp;&nbsp;126</p>			CELLULAR AUTOPHAGY; IL-1-BETA PRODUCTION; INFECTION; INNATE RESPONSE; MACROPHAGES; MYCOBACTERIUM-TUBERCULOSIS; NONCANONICAL AUTOPHAGY; PROTEIN; RAT-LIVER; UBIQUITIN
II6C5HP6	journalArticle	2023	Kinsella, Rachel L.; Kimmey, Jacqueline M.; Smirnov, Asya; Woodson, Reilly; Gaggioli, Margaret R.; Chavez, Sthefany M.; Kreamalmeyer, Darren; Stallings, Christina L.	Autophagy prevents early proinflammatory responses and neutrophil recruitment during Mycobacterium tuberculosis infection without affecting pathogen burden in macrophages.	PLoS biology		1545-7885 1544-9173	10.1371/journal.pbio.3002159		The immune response to Mycobacterium tuberculosis infection determines tuberculosis disease outcomes, yet we have an incomplete understanding of what immune factors contribute to a protective immune response. Neutrophilic inflammation has been associated with poor disease prognosis in humans and in animal models during M. tuberculosis infection and, therefore, must be tightly regulated. ATG5 is a…	2023-06	2023-08-29 17:16:00	2023-08-29 17:16:00		e3002159		6	21		PLoS Biol								eng	Copyright: © 2023 Kinsella et al. This is an open access article distributed under the terms of the Creative Commons Attribution License, which permits unrestricted use, distribution, and reproduction in any medium, provided the original author and source are credited.						Place: United States PMID: 37319285 PMCID: PMC10306192				*Mycobacterium tuberculosis/physiology; *Tuberculosis/microbiology; Animals; Autophagy; Humans; Inflammation; Macrophages/physiology; Mice; Neutrophil Infiltration
4X2ULTD7	journalArticle	2023	Kinsella, RL; Kimmey, JM; Smirnov, A; Woodson, R; Gaggioli, MR; Chavez, SM; Kreamalmeyer, D; Stallings, CL	Autophagy prevents early proinflammatory responses and neutrophil recruitment during Mycobacterium tuberculosis infection without affecting pathogen burden in macrophages	PLOS BIOLOGY		1544-9173	10.1371/journal.pbio.3002159		The immune response to Mycobacterium tuberculosis infection determines tuberculosis disease outcomes, yet we have an incomplete understanding of what immune factors contribute to a protective immune response. Neutrophilic inflammation has been associated with poor disease prognosis in humans and in animal models during M. tuberculosis infection and, therefore, must be tightly regulated. ATG5 is a…	2023-06	2023-08-29 17:16:45	2023-08-29 17:16:45				6	21										English				WOS:001010107300001				<p>Times Cited in Web of Science Core Collection:&nbsp;&nbsp;0<br/>Total Times Cited:&nbsp;&nbsp;0<br/>Cited Reference Count:&nbsp;&nbsp;93</p>			ACTIVATION; CELLS; DEGRADATION; IL-17; IMMUNOPATHOLOGY; INFLAMMASOME; LC3-ASSOCIATED PHAGOCYTOSIS; PROTECTS; SIGNALS; TRAFFICKING
N9YKIPDN	journalArticle	2016	Kimmey, Jacqueline M.; Stallings, Christina L.	Bacterial Pathogens versus Autophagy: Implications for Therapeutic Interventions.	Trends in molecular medicine		1471-499X 1471-4914	10.1016/j.molmed.2016.10.008		Research in recent years has focused significantly on the role of selective macroautophagy in targeting intracellular pathogens for lysosomal degradation, a process termed xenophagy. In this review we evaluate the proposed roles for xenophagy in controlling bacterial infection, highlighting the concept that successful pathogens have evolved ways to subvert or exploit this defense, minimizing the …	2016-12	2023-08-29 17:16:00	2023-08-29 17:16:00		1060-1076		12	22		Trends Mol Med								eng	Copyright Â© 2016 Elsevier Ltd. All rights reserved.						Place: England PMID: 27866924 PMCID: PMC5215815				*Autophagy/drug effects; *Immunity, Innate; Animals; Anti-Bacterial Agents/pharmacology; autophagy; Autophagy-Related Proteins/immunology; Bacteria/*immunology; Bacterial Infections/drug therapy/*immunology/pathology; bacterial pathogens; Bacterial Physiological Phenomena; Drug Discovery; host-directed therapies; Host-Pathogen Interactions; Humans; Mycobacterium tuberculosis; Mycobacterium tuberc…
MDBLJFCK	journalArticle	2017	Gupta, S; Winglee, K; Gallo, R; Bishai, WR	Bacterial subversion of cAMP signalling inhibits cathelicidin expression, which is required for innate resistance to Mycobacterium tuberclosis	JOURNAL OF PATHOLOGY		0022-3417	10.1002/path.4878		Antimicrobial peptides such as cathelicidins are important components of innate immune defence against inhaled microorganisms, and have shown antimicrobial activity against Mycobacterium tuberculosis in in vitro models. Despite this, little is known about the regulation and expression of cathelicidin during tuberculosis in vivo. We sought to determine whether the cathelicidin-related antimicrobia…	2017-05	2023-08-29 17:16:44	2023-08-29 17:16:44		52-61		1	242										English				WOS:000399674800007				<p>Times Cited in Web of Science Core Collection:&nbsp;&nbsp;28<br/>Total Times Cited:&nbsp;&nbsp;29<br/>Cited Reference Count:&nbsp;&nbsp;40</p>			ANTIMICROBIAL ACTIVITY; antimicrobial peptide; APOPTOSIS; cAMP; cathelicidin; CUTTING EDGE; DENDRITIC CELLS; LL-37; MACROPHAGES; MICE; PROTECTIVE IMMUNITY; T-CELLS; tuberculosis; TUBERCULOSIS
UEZ6F9IK	journalArticle	2017	Gupta, Shashank; Winglee, Kathryn; Gallo, Richard; Bishai, William R.	Bacterial subversion of cAMP signalling inhibits cathelicidin expression, which is required for innate resistance to Mycobacterium tuberculosis.	The Journal of pathology		1096-9896 0022-3417	10.1002/path.4878		Antimicrobial peptides such as cathelicidins are important components of innate immune defence against inhaled microorganisms, and have shown antimicrobial activity against Mycobacterium tuberculosis in in vitro models. Despite this, little is known about the regulation and expression of cathelicidin during tuberculosis in vivo. We sought to determine whether the cathelicidin-related antimicrobia…	2017-05	2023-08-29 17:16:00	2023-08-29 17:16:00		52-61		1	242		J Pathol								eng	Copyright © 2017 Pathological Society of Great Britain and Ireland. Published by John Wiley & Sons, Ltd.						Place: England PMID: 28097645 PMCID: PMC5397332				Animals; Antimicrobial Cationic Peptides; antimicrobial peptide; Apoptosis/immunology; Calcium/metabolism; cAMP; cathelicidin; Cathelicidins/deficiency/genetics/*immunology; CD4-Positive T-Lymphocytes/immunology; CD8-Positive T-Lymphocytes/immunology; Cells, Cultured; Cyclic AMP/*physiology; Cytokines/biosynthesis; Dendritic Cells/immunology; Disease Models, Animal; Female; Immunity, Innate; Infl…
T9X2K6V7	journalArticle	2017	Jensen, K; dela Pena-Ponce, MG; Piatak, M; Shoemaker, R; Oswald, K; Jacobs, WR; Fennelly, G; Lucero, C; Mollan, KR; Hudgens, MG; Amedee, A; Kozlowski, PA; Estes, JD; Lifson, JD; Van Rompay, KKA; Larsen, M; De Paris, K	Balancing Trained Immunity with Persistent Immune Activation and the Risk of Simian Immunodeficiency Virus Infection in Infant Macaques Vaccinated with Attenuated Mycobacterium tuberculosis or Mycobacterium bovis BCG Vaccine	CLINICAL AND VACCINE IMMUNOLOGY		1556-6811	10.1128/CVI.00360-16		Our goal is to develop a pediatric combination vaccine to protect the vulnerable infant population against human immunodeficiency virus type 1 (HIV-1) and tuberculosis (TB) infections. The vaccine consists of an auxotroph Mycobacterium tuberculosis strain that coexpresses HIV antigens. Utilizing an infant rhesus macaque model, we have previously shown that this attenuated M. tuberculosis (AMtb)-s…	2017-01	2023-08-29 17:16:44	2023-08-29 17:16:44				1	24										English				WOS:000394223700005				<p>Times Cited in Web of Science Core Collection:&nbsp;&nbsp;34<br/>Total Times Cited:&nbsp;&nbsp;35<br/>Cited Reference Count:&nbsp;&nbsp;97</p>			BACILLUS-CALMETTE-GUERIN; CLASS-I ALLELES; GENETIC POLYMORPHISMS; immune activation; INDIAN RHESUS MACAQUE; M. TUBERCULOSIS; myeloid cells; NONSPECIFIC PROTECTION; pediatric HIV/SIV; RECOMBINANT BCG; RESPONSES; SIV; T-CELLS; vaccine
VY7UZR3S	journalArticle	2018	Steigler, P; Daniels, NJ; McCulloch, TR; Ryder, BM; Sandford, SK; Kirman, JR	BCG vaccination drives accumulation and effector function of innate lymphoid cells in murine lungs	IMMUNOLOGY AND CELL BIOLOGY		0818-9641	10.1111/imcb.12007		The tuberculosis (TB) vaccine bacille Calmette-Guerin (BCG) prevents disseminated childhood TB; however, it fails to protect against the more prevalent pulmonary TB. Limited understanding of the immune response to Mycobacterium tuberculosis, the causative agent of TB, has hindered development of improved vaccines. Although memory CD4 T cells are considered the main mediators of protection against…	2018-04	2023-08-29 17:16:46	2023-08-29 17:16:46		379-389		4	96										English				WOS:000430661800006				<p>Times Cited in Web of Science Core Collection:&nbsp;&nbsp;25<br/>Total Times Cited:&nbsp;&nbsp;26<br/>Cited Reference Count:&nbsp;&nbsp;50</p>			BACILLUS-CALMETTE-GUERIN; BCG; CD4 T-CELLS; HOST-DEFENSE; IFN-GAMMA; IMMUNOLOGICAL MEMORY; IN-VIVO; innate lymphoid cells; MICE; mucosal vaccination; MYCOBACTERIUM-TUBERCULOSIS INFECTION; PROTECTION; TRAINED IMMUNITY; tuberculosis
842V2BJX	journalArticle	2018	Divangahi, Maziar; Khan, Nargis; Kaufmann, Eva	Beyond Killing Mycobacterium tuberculosis: Disease Tolerance.	Frontiers in immunology		1664-3224	10.3389/fimmu.2018.02976		Host defense strategies against infectious diseases are comprised of both host resistance and disease tolerance. Resistance is the ability of the host to prevent invasion or to eliminate the pathogen, while disease tolerance is defined by limiting the collateral tissue damage caused by the pathogen and/or the immune response without exerting direct effects on pathogen growth. Our incomplete under…	2018	2023-08-29 17:16:00	2023-08-29 17:16:00		2976			9		Front Immunol								eng							Place: Switzerland PMID: 30619333 PMCID: PMC6305711				*Immune Tolerance; adaptive immunity; Animals; Disease Models, Animal; disease tolerance; host defense against pathogenic bacteria; Host-Pathogen Interactions/*immunology; Humans; innate immunity; Latent Tuberculosis/*immunology/microbiology; Mycobacterium tuberculosis/*immunology; tuberculosis; Tuberculosis, Pulmonary/*immunology/microbiology
EMI6V9Q7	journalArticle	2018	Huynh, JP; Lin, CC; Kimmey, JM; Jarjour, NN; Schwarzkopf, EA; Bradstreet, TR; Shchukina, I; Shpynov, O; Weaver, CT; Taneja, R; Artyomov, MN; Edelson, BT; Stallings, CL	Bhlhe40 is an essential repressor of IL-10 during Mycobacterium tuberculosis infection	JOURNAL OF EXPERIMENTAL MEDICINE		0022-1007	10.1084/jem.20171704		The cytokine IL-10 antagonizes pathways that control Mycobacterium tuberculosis (Mtb) infection. Nevertheless, the impact of IL-10 during Mtb infection has been difficult to decipher because loss-of-function studies in animal models have yielded only mild phenotypes. We have discovered that the transcription factor basic helix-loop-helix family member e40 (Bhlhe40) is required to repress Il10 exp…	2018-07	2023-08-29 17:16:47	2023-08-29 17:16:47		1823-1838		7	215										English				WOS:000440822900008				<p>Times Cited in Web of Science Core Collection:&nbsp;&nbsp;63<br/>Total Times Cited:&nbsp;&nbsp;65<br/>Cited Reference Count:&nbsp;&nbsp;58</p>			DISEASE; EXPRESSION; GENE; IMMUNE-RESPONSES; INTERFERON-GAMMA; INTERLEUKIN-10; NF-KAPPA-B; STRA13; TGF-BETA; TRANSCRIPTION
MEJ4ABFN	journalArticle	2018	Huynh, Jeremy P.; Lin, Chih-Chung; Kimmey, Jacqueline M.; Jarjour, Nicholas N.; Schwarzkopf, Elizabeth A.; Bradstreet, Tara R.; Shchukina, Irina; Shpynov, Oleg; Weaver, Casey T.; Taneja, Reshma; Artyomov, Maxim N.; Edelson, Brian T.; Stallings, Christina L.	Bhlhe40 is an essential repressor of IL-10 during Mycobacterium tuberculosis infection.	The Journal of experimental medicine		1540-9538 0022-1007	10.1084/jem.20171704		The cytokine IL-10 antagonizes pathways that control Mycobacterium tuberculosis (Mtb) infection. Nevertheless, the impact of IL-10 during Mtb infection has been difficult to decipher because loss-of-function studies in animal models have yielded only mild phenotypes. We have discovered that the transcription factor basic helix-loop-helix family member e40 (Bhlhe40) is required to repress Il10 exp…	2018-07-02	2023-08-29 17:16:00	2023-08-29 17:16:00		1823-1838		7	215		J Exp Med								eng							Place: United States PMID: 29773644 PMCID: PMC6028511				Adaptive Immunity; Animals; Base Sequence; Basic Helix-Loop-Helix Transcription Factors/deficiency/*metabolism; Genetic Loci; Homeodomain Proteins/*metabolism; Immunity, Innate; Inflammation/pathology; Interleukin-10/deficiency/*metabolism; Lymphocytes/metabolism; Mice, Inbred C57BL; Models, Biological; Myeloid Cells/metabolism; Neutrophils/metabolism; Protein Binding; Repressor Proteins/*metabol…
XPDVL6CM	journalArticle	2023	Pahuja, Isha; Verma, Akanksha; Ghoshal, Antara; Mukhopadhyay, Suparba; Kumari, Anjna; Shaji, Aishwarya; Chaturvedi, Shivam; Dwivedi, Ved Prakash; Bhaskar, Ashima	Biapenem, a Carbapenem Antibiotic, Elicits Mycobacteria Specific Immune Responses and Reduces the Recurrence of Tuberculosis.	Microbiology spectrum		2165-0497	10.1128/spectrum.00858-23		Tuberculosis (TB) still tops the list of global health burdens even after COVID-19. However, it will sooner transcend the current pandemic due to the prevailing risk of reactivation of latent TB in immunocompromised individuals. The indiscriminate misuse and overuse of antibiotics have resulted in the emergence of deadly drug-resistant variants of Mycobacterium tuberculosis (M.tb). This study aim…	2023-08-17	2023-08-29 17:16:00	2023-08-29 17:16:00		e0085823		4	11		Microbiol Spectr								eng							Place: United States PMID: 37272833 PMCID: PMC10434282				*COVID-19; *Mycobacterium tuberculosis; *Tuberculosis/microbiology; Animals; Anti-Bacterial Agents/therapeutic use; antimicrobials; Biapenem; Carbapenems/therapeutic use; CD8-Positive T-Lymphocytes; Disease Models, Animal; Immunity; Immunologic Factors; immunotherapy; memory T-cells; Mice; multidrug resistance; Mycobacterium tuberculosis; reactivation; reinfection; tuberculosis
RXJQTWFA	journalArticle	2019	Zhao, Y; Liu, PJ; Xin, ZQ; Shi, CH; Bai, YN; Sun, XX; Zhao, Y; Wang, XY; Liu, L; Zhao, X; Chen, ZN; Zhang, H	Biological Characteristics of Severe Combined Immunodeficient Mice Produced by CRISPR/Cas9-Mediated Rag2 and IL2rg Mutation	FRONTIERS IN GENETICS		1664-8021	10.3389/fgene.2019.00401		Clustered regularly interspaced short palindromic repeats (CRISPR)/CRISPR-associated (Cas)9 is a novel and convenient gene editing system that can be used to construct genetically modified animals. Recombination activating gene 2 (Rag2) is a core component that is involved in the initiation of V(D)J recombination during T- and B-cells maturation. Separately, the interleukin-2 receptor gamma chain…	2019-04-30	2023-08-29 17:16:49	2023-08-29 17:16:49					10										English				WOS:000466530700001				<p>Times Cited in Web of Science Core Collection:&nbsp;&nbsp;9<br/>Total Times Cited:&nbsp;&nbsp;9<br/>Cited Reference Count:&nbsp;&nbsp;40</p>			biological characteristic; CELL; CRISPR/Cae9; DEFECTS; DIFFERENTIATION; FUSION PROTEIN; GENE; IL2rg; INNATE; MODEL; MOUSE; NUDE; Rag2; severe combined immunodeficient mice
VANWPB9F	journalArticle	2018	García-Barragán, Ángel; Gutiérrez-Pabello, José A.; Alfonseca-Silva, Edgar	Calcitriol increases nitric oxide production and modulates microbicidal capacity against Mycobacterium bovis in bovine macrophages.	Comparative immunology, microbiology and infectious diseases		1878-1667 0147-9571	10.1016/j.cimid.2018.09.001		Bovine tuberculosis, a re-emerging infectious disease caused by Mycobacterium bovis, can be transmitted to humans. Global prevalence of M. bovis in humans is underestimated and represents a serious public health risk in developing countries. In light of this situation, it is important to note that our understanding of the immunopathogenesis of human tuberculosis can be improved by studying this d…	2018-08	2023-08-29 17:16:00	2023-08-29 17:16:00		17-23			59		Comp Immunol Microbiol Infect Dis								eng	Copyright © 2018 Elsevier Ltd. All rights reserved.						Place: England PMID: 30290883				25-Hydroxyvitamin D3 1-alpha-Hydroxylase/pharmacology; Animals; Bovine macrophages; Calcitriol; Calcitriol/*pharmacology; Cattle; Disease Models, Animal; Macrophages/*microbiology; Microbicidal capacity; Mycobacterium bovis; Mycobacterium bovis/*drug effects; Nitric oxide; Nitric Oxide Synthase/metabolism; Nitric Oxide/*metabolism; Phagocytosis/drug effects; Receptors, Calcitriol/metabolism; Tube…
4MAF8KTP	journalArticle	2015	Li, Y; Yang, FL; Zhu, JF; Sang, LX; Han, X; Wang, DA; Shan, FP; Li, SJ; Sun, X; Lu, CL	CD226 as a genetic adjuvant to enhance immune efficacy induced by Ag85A DNA vaccination	INTERNATIONAL IMMUNOPHARMACOLOGY		1567-5769	10.1016/j.intimp.2014.12.036		Antigen-85A (Ag85A) is one of the major proteins secreted by Mycobacterium tuberculosis. Many studies on animal models have shown that vaccination with the recombinant Ag85A-DNA or Ag85A protein induces powerful immune response. However, these vaccines cannot generate sufficient protective immunity in the systemic compartment. CD226, a member of the immunoglobulin superfamily, is expressed in the…	2015-03	2023-08-29 17:16:48	2023-08-29 17:16:48		2023-10-18		1	25										English				WOS:000350934400002				<p>Times Cited in Web of Science Core Collection:&nbsp;&nbsp;5<br/>Total Times Cited:&nbsp;&nbsp;7<br/>Cited Reference Count:&nbsp;&nbsp;23</p>			Ag85A; ANTIGEN; CARCINOMA; CD226; DENDRITIC CELLS; DNA vaccine; EXPRESSION; Genetic adjuvant; IMMUNOGENICITY; INDUCTION; MICE; MYCOBACTERIUM-TUBERCULOSIS; NK; PROTECTIVE EFFICACY
55D6826T	journalArticle	2015	Li, Yan; Yang, Fangli; Zhu, Junfeng; Sang, Lixuan; Han, Xue; Wang, Danan; Shan, Fengping; Li, Shengjun; Sun, Xun; Lu, Changlong	CD226 as a genetic adjuvant to enhance immune efficacy induced by Ag85A DNA vaccination.	International immunopharmacology		1878-1705 1567-5769	10.1016/j.intimp.2014.12.036		Antigen-85A (Ag85A) is one of the major proteins secreted by Mycobacterium tuberculosis. Many studies on animal models have shown that vaccination with the recombinant Ag85A-DNA or Ag85A protein induces powerful immune response. However, these vaccines cannot generate sufficient protective immunity in the systemic compartment. CD226, a member of the immunoglobulin superfamily, is expressed in the…	2015-03	2023-08-29 17:16:00	2023-08-29 17:16:00		2023-10-18		1	25		Int Immunopharmacol								eng	Copyright © 2015. Published by Elsevier B.V.						Place: Netherlands PMID: 25582686				Acyltransferases/genetics/*immunology; Adjuvants, Immunologic/genetics; Ag85A; Animals; Antibodies, Bacterial/blood; Antigens, Bacterial/genetics/*immunology; Antigens, Differentiation, T-Lymphocyte/genetics/*immunology; CD226; Cytokines/metabolism; Cytotoxicity, Immunologic; DNA vaccine; DNA, Bacterial/genetics; Female; Genetic adjuvant; HEK293 Cells; Humans; Immunity, Humoral; Killer Cells, Nat…
MLCFLXE5	journalArticle	2016	Sayes, Fadel; Pawlik, Alexandre; Frigui, Wafa; Gröschel, Matthias I.; Crommelynck, Samuel; Fayolle, Catherine; Cia, Felipe; Bancroft, Gregory J.; Bottai, Daria; Leclerc, Claude; Brosch, Roland; Majlessi, Laleh	CD4+ T Cells Recognizing PE/PPE Antigens Directly or via Cross Reactivity Are Protective against Pulmonary Mycobacterium tuberculosis Infection.	PLoS pathogens		1553-7374 1553-7366	10.1371/journal.ppat.1005770		Mycobacterium tuberculosis (Mtb), possesses at least three type VII secretion systems, ESX-1, -3 and -5 that are actively involved in pathogenesis and host-pathogen interaction. We recently showed that an attenuated Mtb vaccine candidate (Mtb Δppe25-pe19), which lacks the characteristic ESX-5-associated pe/ppe genes, but harbors all other components of the ESX-5 system, induces CD4+ T-cell immune…	2016-07	2023-08-29 17:16:00	2023-08-29 17:16:00		e1005770		7	12		PLoS Pathog								eng							Place: United States PMID: 27467705 PMCID: PMC4965174				Animals; Antigens, Bacterial/*immunology; Bacterial Proteins/*immunology; CD4-Positive T-Lymphocytes/immunology; Cross Reactions; Disease Models, Animal; Female; Flow Cytometry; Mice; Mice, Inbred C57BL; Mycobacterium tuberculosis/immunology; Th1 Cells; Tuberculosis Vaccines/*immunology; Tuberculosis, Pulmonary/*immunology
GUWS3KYC	journalArticle	2017	Chen, Ling; Liu, Zhen; Su, Yingjun; Wang, Di; Yin, Bin; Shu, Bin; Zhang, Jishen; Zhu, Xiaoyan; Jia, Chiyu	Characterization of Mycobacterium marinum infections in zebrafish wounds and sinus tracts.	Wound repair and regeneration : official publication of the Wound Healing Society [and] the European Tissue Repair Society		1524-475X 1067-1927	10.1111/wrr.12540		The impaired healing of Mycobacterium tuberculosis-infected wounds is a clinical challenge, and the mechanisms involved are still not clear. The zebrafish model of Mycobacterium marinum infection has provided surprising insights into the pathogenesis of tuberculosis in humans. Similarly, the major principles and phases of cutaneous wound healing are conserved among adult mammals and adult zebrafi…	2017-05	2023-08-29 17:16:00	2023-08-29 17:16:00		536-540		3	25		Wound Repair Regen								eng	© 2017 by the Wound Healing Society.						Place: United States PMID: 28466489				*Wound Healing/immunology; Animals; Disease Models, Animal; Immunity, Innate; Interleukin-1beta/metabolism; MicroRNAs/metabolism; Mycobacterium Infections, Nontuberculous/immunology/*microbiology/pathology; Mycobacterium tuberculosis/*pathogenicity; Peptide Fragments/metabolism; Tumor Necrosis Factor-alpha/metabolism; Wounds and Injuries/immunology/*microbiology/pathology; Zebrafish/*anatomy & hi…
PSCTPRPI	journalArticle	2021	Sarfas, Charlotte; White, Andrew D.; Sibley, Laura; Morrison, Alexandra L.; Gullick, Jennie; Lawrence, Steve; Dennis, Mike J.; Marsh, Philip D.; Fletcher, Helen A.; Sharpe, Sally A.	Characterization of the Infant Immune System and the Influence and Immunogenicity of BCG Vaccination in Infant and Adult Rhesus Macaques.	Frontiers in immunology		1664-3224	10.3389/fimmu.2021.754589		In many countries where tuberculosis (TB) is endemic, the Bacillus Calmette-Guérin (BCG) vaccine is given as close to birth as possible to protect infants and children from severe forms of TB. However, BCG has variable efficacy and is not as effective against adult pulmonary TB. At present, most animal models used to study novel TB vaccine candidates rely on the use of adult animals. Human studie…	2021	2023-08-29 17:16:00	2023-08-29 17:16:00		754589			12		Front Immunol								eng	Copyright © 2021 Sarfas, White, Sibley, Morrison, Gullick, Lawrence, Dennis, Marsh, Fletcher and Sharpe.						Place: Switzerland PMID: 34707617 PMCID: PMC8542880				*Immunogenicity, Vaccine; age comparison; Aging/*immunology; Animals; Animals, Newborn/immunology; Antigens, Bacterial/immunology; BCG; BCG Vaccine/*immunology; Biomarkers; CD4-CD8 Ratio; Cytokines/blood; Female; Immune System/*growth & development; Immunity, Innate; Immunization Schedule; Immunologic Memory; immunology; infant; infant vaccination; Intercellular Signaling Peptides and Proteins/bl…
QPDXM2YN	journalArticle	2020	Bickett, TE; McLean, J; Creissen, E; Izzo, L; Hagan, C; Izzo, AJ; Angulo, FS; Izzo, AA	Characterizing the BCG Induced Macrophage and Neutrophil Mechanisms for Defense AgainstMycobacterium tuberculosis	FRONTIERS IN IMMUNOLOGY		1664-3224	10.3389/fimmu.2020.01202		The live attenuatedMycobacterium bovisstrain, Bacille Calmette Guerin (BCG) is a potent innate immune stimulator. In the C57BL/6 mouse model of tuberculosis, BCG vaccination leads to a significant reduction ofMycobacterium tuberculosisburden after aerogenic infection. Our studies indicated that BCG induced protection against pulmonary tuberculosis was independent of T cells and present as early a…	2020-06-18	2023-08-29 17:16:45	2023-08-29 17:16:45					11										English				WOS:000546944900001				<p>Times Cited in Web of Science Core Collection:&nbsp;&nbsp;29<br/>Total Times Cited:&nbsp;&nbsp;29<br/>Cited Reference Count:&nbsp;&nbsp;77</p>			BACILLUS-CALMETTE-GUERIN; BCG-Bacille Calmette-Guerin vaccine; FUNCTIONAL SPECIALIZATION; IMMUNE-RESPONSE; innate; INNATE IMMUNITY; INTERFERON-GAMMA; INVARIANT T-CELLS; lung; macropahge; MOUSE LYSOZYME-M; mycobacerium tuberculosis; MYCOBACTERIUM-BOVIS BCG; TUMOR-NECROSIS-FACTOR; VACCINATION
HM2JCQGY	journalArticle	2017	Carow, Berit; Gao, Yu; Terán, Graciela; Yang, Xuexian O.; Dong, Chen; Yoshimura, Akihiko; Rottenberg, Martin E.	CISH controls bacterial burden early after infection with Mycobacterium tuberculosis in mice.	Tuberculosis (Edinburgh, Scotland)		1873-281X 1472-9792	10.1016/j.tube.2017.09.007		CISH gene has been associated with increased susceptibility to human tuberculosis. We found that cish(-/-) mice had higher M. tuberculosis load in spleens and lungs up to 2.5 weeks after infection but not later compared to controls. Cish mRNA levels were increased in lungs at early and late time points after M. tuberculosis infection. In relation, the titers of inos and tnf mRNA in lungs were red…	2017-12	2023-08-29 17:16:00	2023-08-29 17:16:00		175-180			107		Tuberculosis (Edinb)								eng	Copyright © 2017 Elsevier Ltd. All rights reserved.						Place: Scotland PMID: 29050767				Animals; Bacterial Load; Cytokine-inducible SRC homology 2 domain gene; Cytokines; Disease Models, Animal; Genetic Predisposition to Disease; Host-Pathogen Interactions; Immunity, Innate; Lung/immunology/*metabolism/microbiology; Macrophage; Macrophages/immunology/metabolism/microbiology; Mice, Inbred C57BL; Mice, Knockout; Mycobacterium tuberculosis; Mycobacterium tuberculosis/*growth & developm…
LUDV4R7R	journalArticle	2019	Popovic, Milan; Yaparla, Amulya; Paquin-Proulx, Dominic; Koubourli, Daphne V.; Webb, Rose; Firmani, Marcia; Grayfer, Leon	Colony-stimulating factor-1- and interleukin-34-derived macrophages differ in their susceptibility to Mycobacterium marinum.	Journal of leukocyte biology		1938-3673 0741-5400	10.1002/JLB.1A0919-147R		Mycobacterium tuberculosis (Mtb), the causative agent of tuberculosis (TB), remains the leading global cause of death from an infectious agent. Mycobacteria thrive within their host Mϕs and presently, there is no animal model that permits combined in vitro and in vivo study of mycobacteria-host Mϕ interactions. Mycobacterium marinum (Mm), which causes TB in aquatic vertebrates, has become a promi…	2019-12	2023-08-29 17:16:00	2023-08-29 17:16:00		1257-1269		6	106		J Leukoc Biol								eng	©2019 Society for Leukocyte Biology.						Place: England PMID: 31535730				Animals; antimicrobial; Bacterial Load; CSF-1; Disease Resistance; Disease Susceptibility/immunology; Gene Expression Profiling; Humans; IL-34; Interleukins/*metabolism; Macrophage Colony-Stimulating Factor/*metabolism; Macrophages/*immunology/*metabolism/microbiology; mycobacteria; Mycobacterium Infections, Nontuberculous/*immunology/*metabolism/microbiology; Mycobacterium marinum/genetics/*immu…
GGSC7WIA	journalArticle	2014	Esparza-Gonzalez, Sandra C.; Troy, Amber R.; Izzo, Angelo A.	Comparative analysis of Bacillus subtilis spores and monophosphoryl lipid A as adjuvants of protein-based mycobacterium tuberculosis-based vaccines: partial requirement for interleukin-17a for induction of protective immunity.	Clinical and vaccine immunology : CVI		1556-679X 1556-6811	10.1128/CVI.00622-13		The development of adjuvants for vaccines has become an important area of research as the number of protein-based vaccines against infectious pathogens increases. Currently, there are a number of adjuvant-based Mycobacterium tuberculosis vaccines in clinical trials that have shown efficacy in animal models. Despite these novel adjuvants, there is still a need to design new and more versatile adju…	2014-04	2023-08-29 17:16:00	2023-08-29 17:16:00		501-508		4	21		Clin Vaccine Immunol								eng							Place: United States PMID: 24477855 PMCID: PMC3993107				Adjuvants, Immunologic/*administration & dosage; Animals; Bacillus subtilis/*immunology; Bacterial Load; Disease Models, Animal; Female; Interferon-gamma/metabolism; Interleukin-17/genetics/*immunology; Lipid A/administration & dosage/*analogs & derivatives; Lung/microbiology; Mice, Inbred C57BL; Mycobacterium tuberculosis/immunology; Spores, Bacterial/*immunology; T-Lymphocytes/immunology; Tuber…
EAGB78HA	journalArticle	2014	Esparza-Gonzalez, SC; Troy, AR; Izzo, AA	Comparative Analysis of Bacillus subtilis Spores and Monophosphoryl Lipid A as Adjuvants of Protein-Based Mycobacterium tuberculosis-Based Vaccines: Partial Requirement for Interleukin-17A for Induction of Protective Immunity	CLINICAL AND VACCINE IMMUNOLOGY		1556-6811	10.1128/CVI.00622-13		The development of adjuvants for vaccines has become an important area of research as the number of protein-based vaccines against infectious pathogens increases. Currently, there are a number of adjuvant-based Mycobacterium tuberculosis vaccines in clinical trials that have shown efficacy in animal models. Despite these novel adjuvants, there is still a need to design new and more versatile adju…	2014-04	2023-08-29 17:16:47	2023-08-29 17:16:47		501-508		4	21										English				WOS:000333678500007				<p>Times Cited in Web of Science Core Collection:&nbsp;&nbsp;7<br/>Total Times Cited:&nbsp;&nbsp;8<br/>Cited Reference Count:&nbsp;&nbsp;40</p>			CHALLENGE; ESAT-6; IFN-GAMMA; IL-17; IMMUNOGENICITY; INFECTION; MICE; SUBUNIT; T-CELL RESPONSES; VACCINATION
DC4JMWMF	journalArticle	2013	Yu, Hua; Lu, Changwan; Tan, Ming T.; Moudgil, Kamal D.	Comparative antigen-induced gene expression profiles unveil novel aspects of susceptibility/resistance to adjuvant arthritis in rats.	Molecular immunology		1872-9142 0161-5890	10.1016/j.molimm.2013.05.230		Lewis (LEW) and Wistar Kyoto (WKY) rats of the same major histocompatibility complex (MHC) haplotype (RT.1(l)) display differential susceptibility to adjuvant-induced arthritis (AIA). LEW are susceptible while WKY are resistant to AIA. To gain insights into the mechanistic basis of these disparate outcomes, we compared the gene expression profiles of the draining lymph node cells (LNC) of these t…	2013-12	2023-08-29 17:16:00	2023-08-29 17:16:00		531-539		4	56		Mol Immunol								eng	Copyright © 2013 Elsevier Ltd. All rights reserved.						Place: England PMID: 23911410 PMCID: PMC3783567				adjuvant-induced arthritis; AIA; Animals; Antigen-induced response; Antigen-induced T cell response; Antigens/*immunology; Arthritis, Experimental/*genetics/*immunology; Autoimmune arthritis; Bacterial Proteins/immunology; Bhsp65; Chaperonin 60/immunology; CIA; Cluster Analysis; collagen-induced arthritis; DEG; differentially expressed gene; Disease Resistance/genetics/immunology; Disease resista…
ML4IQ44P	journalArticle	2018	Malone, KM; Rue-Albrecht, K; Magee, DA; Conlon, K; Schubert, OT; Nalpas, NC; Browne, JA; Smyth, A; Gormley, E; Aebersold, R; MacHugh, DE; Gordon, SV	Comparative 'omics analyses differentiate Mycobacterium tuberculosis and Mycobacterium bovis and reveal distinct macrophage responses to infection with the human and bovine tubercle bacilli	MICROBIAL GENOMICS		2057-5858	10.1099/mgen.0.000163		Members of the Mycobacterium tuberculosis complex (MTBC) are the causative agents of tuberculosis in a range of mammals, including humans. A key feature of MTBC pathogens is their high degree of genetic identity yet distinct host tropism. Notably, while Mycobacterium bovis is highly virulent and pathogenic for cattle, the human pathogen M. tuberculosis is attenuated in cattle. Previous research a…	2018-03	2023-08-29 17:16:43	2023-08-29 17:16:43				3	4										English				WOS:000431156100007				<p>Times Cited in Web of Science Core Collection:&nbsp;&nbsp;34<br/>Total Times Cited:&nbsp;&nbsp;34<br/>Cited Reference Count:&nbsp;&nbsp;124</p>			GENE-EXPRESSION; HUMAN CASPASE-4; IMMUNE-RESPONSE; INNATE RESISTANCE; macrophage; Mycobacterium bovis; NLRP3 INFLAMMASOME; NONCANONICAL INFLAMMASOME ACTIVATION; PHENOLIC GLYCOLIPIDS; proteomics; PULMONARY TUBERCULOSIS; RIG-I; RNA-SEQ; transcriptomics; tuberculosis
GMEUAVAU	journalArticle	2016	Lopez, V; Villar, M; Queiros, J; Vicente, J; Mateos-Hernandez, L; Diez-Delgado, I; Contreras, M; Alves, PC; Alberdi, P; Gortazar, C; de la Fuente, J	Comparative Proteomics Identifies Host Immune System Proteins Affected by Infection with Mycobacterium bovis	PLOS NEGLECTED TROPICAL DISEASES		1935-2735	10.1371/journal.pntd.0004541		Mycobacteria of the Mycobacterium tuberculosis complex (MTBC) greatly impact human and animal health worldwide. The mycobacterial life cycle is complex, and the mechanisms resulting in pathogen infection and survival in host cells are not fully understood. Eurasian wild boar (Sus scrofa) are natural reservoir hosts for MTBC and a model for mycobacterial infection and tuberculosis (TB). In the wil…	2016-03	2023-08-29 17:16:45	2023-08-29 17:16:45				3	10										English				WOS:000373272500060				<p>Times Cited in Web of Science Core Collection:&nbsp;&nbsp;10<br/>Total Times Cited:&nbsp;&nbsp;10<br/>Cited Reference Count:&nbsp;&nbsp;43</p>			CAPRAE; DISEASE; EUROPEAN WILD BOAR; EXPRESSION; HUMAN TUBERCULOSIS; PATHOLOGY; RESISTANCE
TIEE4FTY	journalArticle	2017	Domaszewska, T; Scheuermann, L; Hahnke, K; Mollenkopf, H; Dorhoi, A; Kaufmann, SHE; Weiner, J	Concordant and discordant gene expression patterns in mouse strains identify best-fit animal model for human tuberculosis	SCIENTIFIC REPORTS		2045-2322	10.1038/s41598-017-11812-x		Immunity in infection, inflammation and malignancy differs markedly in man and mouse. Still, we learn about human immunity in large extent from experimental mouse models. We propose a novel data integration approach which identifies concordant and discordant gene expression patterns of the immune responses in heterologous data sets. We have conducted experiments to compare human and murine transc…	2017-09-21	2023-08-29 17:16:45	2023-08-29 17:16:45					7										English				WOS:000411416600050				<p>Times Cited in Web of Science Core Collection:&nbsp;&nbsp;28<br/>Total Times Cited:&nbsp;&nbsp;28<br/>Cited Reference Count:&nbsp;&nbsp;43</p>			MICE; MYCOBACTERIUM-TUBERCULOSIS; RESISTANCE; RESPONSES; SIGNATURES
JVPSDF6X	journalArticle	2017	Domaszewska, Teresa; Scheuermann, Lisa; Hahnke, Karin; Mollenkopf, Hans; Dorhoi, Anca; Kaufmann, Stefan H. E.; Weiner, January 3rd	Concordant and discordant gene expression patterns in mouse strains identify best-fit animal model for human tuberculosis.	Scientific reports		2045-2322	10.1038/s41598-017-11812-x		Immunity in infection, inflammation and malignancy differs markedly in man and mouse. Still, we learn about human immunity in large extent from experimental mouse models. We propose a novel data integration approach which identifies concordant and discordant gene expression patterns of the immune responses in heterologous data sets. We have conducted experiments to compare human and murine transc…	2017-09-21	2023-08-29 17:16:00	2023-08-29 17:16:00		12094		1	7		Sci Rep								eng							Place: England PMID: 28935874 PMCID: PMC5608750				*Disease Models, Animal; Adaptive Immunity/genetics; Animals; B-Lymphocytes/immunology/metabolism/microbiology; Gene Expression Profiling/*methods; Humans; Immunity, Innate/genetics; Macrophages/immunology/*metabolism/microbiology; Mice, 129 Strain; Mice, Inbred C57BL; Mycobacterium tuberculosis/immunology/physiology; Species Specificity; T-Lymphocytes/immunology/metabolism/microbiology; THP-1 Ce…
2BL683E3	journalArticle	2015	Yadav, B; Malonia, SK; Majumdar, SS; Gupta, P; Wadhwa, N; Badhwar, A; Gupta, UD; Katoch, VM; Chattopadhyay, S	Constitutive expression of SMAR1 confers susceptibility to Mycobacterium tuberculosis infection in a transgenic mouse model	INDIAN JOURNAL OF MEDICAL RESEARCH		0971-5916	10.4103/0971-5916.174566		Background & objectives: Studies involving animal models of experimental tuberculosis have elucidated the predominant role of cytokines secreted by T cells and macrophages to be an essential component of the immune response against Mycobacterium tuberculosis infection. The immune activities of CD4+ T cells are mediated in part by Th1 cytokine interferon gamma (IFN-gamma) which is produced primari…	2015-12	2023-08-29 17:16:44	2023-08-29 17:16:44		731-740			142										English				WOS:000369497500014				<p>Times Cited in Web of Science Core Collection:&nbsp;&nbsp;1<br/>Total Times Cited:&nbsp;&nbsp;1<br/>Cited Reference Count:&nbsp;&nbsp;31</p>			CELLS; Cytokine; IFN-GAMMA; IFN-gamma transgenic; IMMUNE-RESPONSES; INNATE; INTERFERON-GAMMA; SMAR1; tuberculosis
RLADLY89	journalArticle	2020	Nemeth, J; Olson, GS; Rothchild, AC; Jahn, AN; Mai, D; Duffy, FJ; Delahaye, JL; Srivatsan, S; Plumlee, CR; Urdahl, KB; Gold, ES; Aderem, A; Diercks, AH	Contained Mycobacterium tuberculosis infection induces concomitant and heterologous protection	PLOS PATHOGENS		1553-7366	10.1371/journal.ppat.1008655		Author summary Paradoxically, although tuberculosis (TB) ranks as the deadliest infectious disease world-wide, the immune mechanisms that protect against the disease are quite effective: Despite a high prevalence of infection withMycobacterium tuberculosis(Mtb), the vast majority of individuals with an intact immune system contain the infection indefinitely with no clinical symptoms. Historical c…	2020-07	2023-08-29 17:16:46	2023-08-29 17:16:46				7	16										English				WOS:000554462600002				<p>Times Cited in Web of Science Core Collection:&nbsp;&nbsp;13<br/>Total Times Cited:&nbsp;&nbsp;13<br/>Cited Reference Count:&nbsp;&nbsp;62</p>			CELLS; GENOME; IMMUNE-RESPONSE; IMMUNOLOGICAL MEMORY; INNATE IMMUNITY; INTERFERON-GAMMA; LUNG; MACROPHAGES; RNA
WYNAHJI6	journalArticle	2018	Risalde, MA; Lopez, V; Contreras, M; Mateos-Hernandez, L; Gortazar, C; de la Fuente, J	Control of mycobacteriosis in zebrafish (Danio rerio) mucosally vaccinated with heat-inactivated Mycobacterium bovis	VACCINE		0264-410X	10.1016/j.vaccine.2018.06.042		Background: Mycobacterial infections greatly affect human and animal health worldwide, and vaccines are effective, sustainable and economic interventions for the prevention and control of these infectious diseases. Recent results support the use of zebrafish as a model for studying the pathophysiology of mycobacterial infection and for the development of novel interventions for tuberculosis (TB) …	2018-07-16	2023-08-29 17:16:43	2023-08-29 17:16:43		4447-4453		30	36										English				WOS:000439403500007				<p>Times Cited in Web of Science Core Collection:&nbsp;&nbsp;17<br/>Total Times Cited:&nbsp;&nbsp;17<br/>Cited Reference Count:&nbsp;&nbsp;51</p>			BACTERIAL ZOONOSES; Complement component 3; DISEASE; FISH; GENE; Immersion; IMMUNE-RESPONSE; Innate immune response; INNATE IMMUNITY; MARINUM INFECTION; MODEL; Mucosa; Mycobacterium; PROGRESSION; Tuberculosis; TUBERCULOSIS; Vaccine; Zebrafish
I7QMLH8F	journalArticle	2014	Marzo, E; Vilaplana, C; Tapia, G; Diaz, J; Garcia, V; Cardona, PJ	Damaging role of neutrophilic infiltration in a mouse model of progressive tuberculosis	TUBERCULOSIS		1472-9792	10.1016/j.tube.2013.09.004		Tuberculosis was studied using an experimental model based on the C3HeB/FeJ mouse strain, which mimics the liquefaction of caseous necrosis occurring during active disease in immunocompetent adults. Mice were intravenously infected with 2 x 10(4) Colony Forming Units of Mycobacterium tuberculosis and their histopathology, immune response, bacillary load, and survival were evaluated. The effects o…	2014-01	2023-08-29 17:16:45	2023-08-29 17:16:45		55-64		1	94										English				WOS:000329113800009				<p>Times Cited in Web of Science Core Collection:&nbsp;&nbsp;80<br/>Total Times Cited:&nbsp;&nbsp;80<br/>Cited Reference Count:&nbsp;&nbsp;46</p>			ACTIVATION; Active tuberculosis; ACUTE LUNG INJURY; APOPTOSIS; ASPIRIN; C3HeB/FeJ mice; Experimental murine model of tuberculosis; EXTRACELLULAR TRAPS; INFECTION; INNATE IMMUNITY; Kramnik mouse model; Liquefaction; MICE; MYCOBACTERIUM-TUBERCULOSIS; Neutrophils; T-CELLS
TCL5HVTT	journalArticle	2017	Ronacher, Katharina; van Crevel, Reinout; Critchley, Julia A.; Bremer, Andrew A.; Schlesinger, Larry S.; Kapur, Anil; Basaraba, Randall; Kornfeld, Hardy; Restrepo, Blanca I.	Defining a Research Agenda to Address the Converging Epidemics of Tuberculosis and Diabetes: Part 2: Underlying Biologic Mechanisms.	Chest		1931-3543 0012-3692	10.1016/j.chest.2017.02.032		There is growing interest in the re-emerging interaction between type 2 diabetes (DM) and TB, but the underlying biologic mechanisms are poorly understood despite their possible implications in clinical management. Experts in epidemiologic, public health, basic science, and clinical studies recently convened and identified research priorities for elucidating the underlying mechanisms for the co-o…	2017-07	2023-08-29 17:16:00	2023-08-29 17:16:00		174-180		1	152		Chest								eng	Copyright © 2017 American College of Chest Physicians. All rights reserved.						Place: United States PMID: 28434937 PMCID: PMC5577357				*Diabetes Mellitus/epidemiology/metabolism/physiopathology/therapy; *Tuberculosis/epidemiology/metabolism/physiopathology/therapy; Animals; biomarkers; Comorbidity; diabetes; Disease Management; Epigenesis, Genetic; Humans; Immunity/*physiology; Oxidative Stress/physiology; review; Signal Transduction/*physiology; tuberculosis
55CU2F6L	journalArticle	2020	Chen, JL; Chen, ZW; Wang, WJ; Hou, SY; Cai, J; Xia, LQ; Lu, YS	Development of DNA vaccines encoding ribosomal proteins (RplL and RpsA) against Nocardia seriolae infection in fish	FISH & SHELLFISH IMMUNOLOGY		1050-4648	10.1016/j.fsi.2019.12.014		Nocardia seriolae, a Gram-positive pathogen, has been identified as the causative agent of fish nocardiosis. DNA vaccination has been proven to be effective in conferring protection against bacterial infection in fish. The 30S ribosomal protein S1 (RpsA) and 50S ribosomal protein L7/L12 (RplL) were identified to be the common immunodominant antigens of three fish pathogenic Nocardia (N. seriolae,…	2020-01	2023-08-29 17:16:49	2023-08-29 17:16:49		201-212			96										English				WOS:000509617400022				<p>Times Cited in Web of Science Core Collection:&nbsp;&nbsp;20<br/>Total Times Cited:&nbsp;&nbsp;22<br/>Cited Reference Count:&nbsp;&nbsp;45</p>			30S ribosomal protein S1 (RpsA); ANTIGEN; ASSAY; DNA vaccine; Fish nocardiosis; IMMUNE-RESPONSE; IMMUNOGENICITY; L7/L12; MICE; MODELS; MYCOBACTERIUM-TUBERCULOSIS; Nocardia serioale; PROTECTIVE EFFICACY; SOS ribosomal protein L7/L12 (RplL); TULARENSIS
GEJKLPCP	journalArticle	2014	Gengenbacher, Martin; Vogelzang, Alexis; Schuerer, Stefanie; Lazar, Doris; Kaiser, Peggy; Kaufmann, Stefan H. E.	Dietary pyridoxine controls efficacy of vitamin B6-auxotrophic tuberculosis vaccine bacillus Calmette-Guérin ΔureC::hly Δpdx1 in mice.	mBio		2150-7511	10.1128/mBio.01262-14		The only tuberculosis (TB) vaccine in use today, bacillus Calmette-Guérin (BCG), provides insufficient protection and can cause adverse events in immunocompromised individuals, such as BCGosis in HIV(+) newborns. We previously reported improved preclinical efficacy and safety of the recombinant vaccine candidate BCG ΔureC::hly, which secretes the pore-forming listeriolysin O of Listeria monocytog…	2014-06-03	2023-08-29 17:16:00	2023-08-29 17:16:00		e01262-01214		3	5		mBio								eng	Copyright © 2014 Gengenbacher et al.						Place: United States PMID: 24895310 PMCID: PMC4049106				*Dietary Supplements; Animals; BCG Vaccine/genetics/*immunology; Disease Models, Animal; Female; Genes, Bacterial; Immunity, Innate; Immunization, Secondary; Immunocompromised Host; Mice; Mutation; Mycobacterium bovis/genetics/*immunology/metabolism; Mycobacterium tuberculosis/*immunology; Pyridoxine/*administration & dosage; Tuberculosis/mortality/*prevention & control; Vaccination; Vitamin B 6/…
TC3DZE8G	journalArticle	2015	Henao-Tamayo, M; Obregon-Henao, A; Creissen, E; Shanley, C; Orme, I; Ordway, DJ	Differential Mycobacterium bovis BCG Vaccine-Derived Efficacy in C3Heb/FeJ and C3H/HeOuJ Mice Exposed to a Clinical Strain of Mycobacterium tuberculosis	CLINICAL AND VACCINE IMMUNOLOGY		1556-6811	10.1128/CVI.00466-14		The global epidemic caused by the bacterial pathogen Mycobacterium tuberculosis continues unabated. Moreover, the only available vaccine against tuberculosis, Mycobacterium bovis bacillus Calmette-Guerin (BCG), demonstrates variable efficacy. To respond to this global threat, new animal models that mimic the pathological disease process in humans are required for vaccine testing. One new model, s…	2015-01	2023-08-29 17:16:46	2023-08-29 17:16:46		91-98		1	22										English				WOS:000348771800011				<p>Times Cited in Web of Science Core Collection:&nbsp;&nbsp;15<br/>Total Times Cited:&nbsp;&nbsp;16<br/>Cited Reference Count:&nbsp;&nbsp;27</p>			GRANULOMAS; IMMUNE-RESPONSE; INFECTION; INNATE IMMUNITY; MOUSE MODEL; PROGRESSION; PROTECTION
FYFWGQBH	journalArticle	2019	Rhoo, KH; Edholm, ES; Forzan, MJ; Khan, A; Waddle, AW; Pavelka, MS; Robert, J	Distinct Host-Mycobacterial Pathogen Interactions between Resistant Adult and Tolerant Tadpole Life Stages of Xenopus laevis	JOURNAL OF IMMUNOLOGY		0022-1767	10.4049/jimmunol.1900459		Mycobacterium marinum is a promiscuous pathogen infecting many vertebrates, including humans, whose persistent infections are problematic for aquaculture and public health. Among unsettled aspects of host-pathogen interactions, the respective roles of conventional and innate-like T (iT) cells in host defenses against M. marinum remain unclear. In this study, we developed an infection model system…	2019-11-15	2023-08-29 17:16:49	2023-08-29 17:16:49		2679-2688		10	203										English				WOS:000494937600012				<p>Times Cited in Web of Science Core Collection:&nbsp;&nbsp;10<br/>Total Times Cited:&nbsp;&nbsp;10<br/>Cited Reference Count:&nbsp;&nbsp;27</p>			EVOLUTION; IMMUNITY; T-CELLS
LQGAPJQZ	journalArticle	2019	Rhoo, Kun Hyoe; Edholm, Eva-Stina; Forzán, María J.; Khan, Adil; Waddle, Anthony W.; Pavelka, Martin S. Jr; Robert, Jacques	Distinct Host-Mycobacterial Pathogen Interactions between Resistant Adult and Tolerant Tadpole Life Stages of Xenopus laevis.	Journal of immunology (Baltimore, Md. : 1950)		1550-6606 0022-1767	10.4049/jimmunol.1900459		Mycobacterium marinum is a promiscuous pathogen infecting many vertebrates, including humans, whose persistent infections are problematic for aquaculture and public health. Among unsettled aspects of host-pathogen interactions, the respective roles of conventional and innate-like T (iT) cells in host defenses against M. marinum remain unclear. In this study, we developed an infection model system…	2019-11-15	2023-08-29 17:16:00	2023-08-29 17:16:00		2679-2688		10	203		J Immunol								eng	Copyright © 2019 by The American Association of Immunologists, Inc.						Place: United States PMID: 31591148 PMCID: PMC6832864				*Immune Tolerance; Animals; CD8-Positive T-Lymphocytes/immunology; Disease Models, Animal; Disease Resistance/*immunology; Disease Susceptibility/immunology; Gene Expression Profiling; Host-Pathogen Interactions/*immunology; Immunity, Cellular; Larva/*microbiology; Liver/microbiology/pathology; Mycobacterium Infections, Nontuberculous/microbiology/*mortality; Mycobacterium marinum/genetics/*immun…
XRJZNURB	journalArticle	2018	Edholm, ES; Banach, M; Rhoo, KH; Pavelka, MS; Robert, J	Distinct MHC class I-like interacting invariant T cell lineage at the forefront of mycobacterial immunity uncovered in Xenopus	PROCEEDINGS OF THE NATIONAL ACADEMY OF SCIENCES OF THE UNITED STATES OF AMERICA		0027-8424	10.1073/pnas.1722129115		The amphibian Xenopus laevis is to date the only species outside of mammals where a MHC class I-like (MHC-like) restricted innatelike (i) T cell subset (iV alpha 6 T cells) reminiscent of CD1d-restricted iNKT cells has been identified and functionally characterized. This provides an attractive in vivo model to study the biological analogies and differences between mammalian iT cells and the evolu…	2018-04-24	2023-08-29 17:16:49	2023-08-29 17:16:49		E4023-E4031		17	115										English				WOS:000430697500022				<p>Times Cited in Web of Science Core Collection:&nbsp;&nbsp;16<br/>Total Times Cited:&nbsp;&nbsp;16<br/>Cited Reference Count:&nbsp;&nbsp;44</p>			AMPHIBIAN XENOPUS; GENES; INFECTION; innate-like T cells; LAEVIS; LARGE FAMILY; MACROPHAGES; MHC evolution; MOLECULES; MR1; ranavirus; RESPONSES; reverse genetics; TUBERCULOSIS; unconventional T cells
SVRWZGKX	journalArticle	2016	Oksanen, KE; Myllymaki, H; Ahava, MJ; Makinen, L; Parikka, M; Ramet, M	DNA vaccination boosts Bacillus Calmette-Guerin protection against mycobacterial infection in zebrafish	DEVELOPMENTAL AND COMPARATIVE IMMUNOLOGY		0145-305X	10.1016/j.dci.2015.09.001		Despite the widespread use of the current Bacillus Calmette Guerin (BCG) vaccine, tuberculosis is still a major cause of morbidity and mortality worldwide. Vaccination with BCG does not prevent a Mycobacterium tuberculosis infection, nor does it inhibit the reactivation of latent tuberculosis. Here, we show that adult zebrafish are modestly and variably protected from a mycobacterial infection by…	2016-01	2023-08-29 17:16:47	2023-08-29 17:16:47		89-96		1	54										English				WOS:000364883100009				<p>Times Cited in Web of Science Core Collection:&nbsp;&nbsp;14<br/>Total Times Cited:&nbsp;&nbsp;17<br/>Cited Reference Count:&nbsp;&nbsp;53</p>			ANIMAL-MODELS; BCG; BCG VACCINATION; BOVIS BCG; CATTLE; IMMUNE-RESPONSES; INDUCTION; INNATE; MARINUM; Mycobacterium marinum; STRAINS; Tuberculosis; TUBERCULOSIS VACCINE; Vaccine; Zebrafish
CRE72Q5K	journalArticle	2022	Marshall, EKP; Dionne, MS	Drosophila versus Mycobacteria: A model for mycobacterial host-pathogen interactions	MOLECULAR MICROBIOLOGY		0950-382X	10.1111/mmi.14819		Animal models have played an essential role in understanding the host-pathogen interactions of pathogenic mycobacteria, including the Mycobacterium tuberculosis and emerging nontuberculous mycobacteria (NTM) species such as M. avium and M. abscessus. Drosophila melanogaster has become a well-established model for the study of innate immunity and is increasingly being used as a tool to study host-…	2022-03	2023-08-29 17:16:44	2023-08-29 17:16:44		600-609		3	117										English				WOS:000709012300001				<p>Times Cited in Web of Science Core Collection:&nbsp;&nbsp;4<br/>Total Times Cited:&nbsp;&nbsp;4<br/>Cited Reference Count:&nbsp;&nbsp;83</p>			autophagy; AUTOPHAGY; BETA-HEXOSAMINIDASE; DEFENSE; Drosophila melanogaster; ESCRT; host-pathogen interactions; INFECTION; innate immunity; INNATE IMMUNITY; MELANOGASTER; mycobacteria; PHAGOSOME MATURATION; REVEALS; TOLL; TUBERCULOSIS
XL7GWYXC	journalArticle	2022	Marshall, Eleanor K. P.; Dionne, Marc S.	Drosophila versus Mycobacteria: A model for mycobacterial host-pathogen interactions.	Molecular microbiology		1365-2958 0950-382X	10.1111/mmi.14819		Animal models have played an essential role in understanding the host-pathogen interactions of pathogenic mycobacteria, including the Mycobacterium tuberculosis and emerging nontuberculous mycobacteria (NTM) species such as M. avium and M. abscessus. Drosophila melanogaster has become a well-established model for the study of innate immunity and is increasingly being used as a tool to study host-…	2022-03	2023-08-29 17:16:00	2023-08-29 17:16:00		600-609		3	117		Mol Microbiol								eng	© 2021 The Authors. Molecular Microbiology published by John Wiley & Sons Ltd.						Place: England PMID: 34585797				*Mycobacterium Infections; *Mycobacterium tuberculosis/genetics; Animals; autophagy; Drosophila; Drosophila melanogaster; ESCRT; host-pathogen interactions; Host-Pathogen Interactions; innate immunity; mycobacteria
MJ5BKSGJ	journalArticle	2023	Gupta, T; Sarr, D; Fantone, K; Ashtiwi, NM; Sakamoto, K; Quinn, FD; Rada, B	Dual oxidase 1 is dispensable during Mycobacterium tuberculosis infection in mice	FRONTIERS IN IMMUNOLOGY		1664-3224	10.3389/fimmu.2023.1044703		IntroductionMycobacterium tuberculosis (Mtb) is the primary cause of human tuberculosis (TB) and is currently the second most common cause of death due to a singleinfectious agent. The first line of defense against airborne pathogens, including Mtb, is the respiratory epithelium. One of the innate defenses used by respiratory epithelial cells to prevent microbial infection is an oxidative antimic…	2023-03-03	2023-08-29 17:16:45	2023-08-29 17:16:45					14										English				WOS:000950527700001				<p>Times Cited in Web of Science Core Collection:&nbsp;&nbsp;0<br/>Total Times Cited:&nbsp;&nbsp;0<br/>Cited Reference Count:&nbsp;&nbsp;69</p>			ACTIVATION; antimicrobial; B-CELLS; CATALASE; Duox1; epithelium; GENE; HOST-DEFENSE; HYDROGEN-PEROXIDE PRODUCTION; IMMUNE-RESPONSE; inflammation; LACTOPEROXIDASE; Mycobacterium tuberculosis; PROGRESSION; SYSTEM
5HTSCEXU	journalArticle	2020	Luo, Jia; Xue, Di; Song, Fuyang; Liu, Xiaoming; Li, Wu; Wang, Yujiong	DUSP5 (dual-specificity protein phosphatase 5) suppresses BCG-induced autophagy via ERK 1/2 signaling pathway.	Molecular immunology		1872-9142 0161-5890	10.1016/j.molimm.2020.07.019		Autophagy is considered as an effective strategy for host cells to eliminate intracellular Mycobacterium tuberculosis (Mtb). Dual-specificity phosphatase 5 (DUSP5) is an endogenous phosphatase of ERK1/2, and plays an important role in host innate immune responses, its function in autophagy regulation however remains unexplored. In the present study, the function of DUSP5 in autophagy in Mycobacte…	2020-10	2023-08-29 17:16:00	2023-08-29 17:16:00		101-109			126		Mol Immunol								eng	Copyright © 2020 Elsevier Ltd. All rights reserved.						Place: England PMID: 32795663				Animals; Autophagosomes/immunology/metabolism; Autophagy; Autophagy-Related Proteins/metabolism; Autophagy/*immunology; Bacillus calmette-guerin; Disease Models, Animal; Dual specificity phosphatase 5; Dual-Specificity Phosphatases/genetics/*metabolism; ERK1/2 signaling pathway; Gene Knockdown Techniques; Humans; Macrophage; MAP Kinase Signaling System/*immunology; Mice; Mycobacterium bovis/*immu…
H3QS9N6J	journalArticle	2013	Haug, Markus; Awuh, Jane A.; Steigedal, Magnus; Frengen Kojen, June; Marstad, Anne; Nordrum, Ivar S.; Halaas, Øyvind; Flo, Trude H.	Dynamics of immune effector mechanisms during infection with Mycobacterium avium in C57BL/6 mice.	Immunology		1365-2567 0019-2805	10.1111/imm.12131		Opportunistic infections with non-tuberculous mycobacteria such as Mycobacterium avium are receiving renewed attention because of increased incidence and difficulties in treatment. As for other mycobacterial infections, a still poorly understood collaboration of different immune effector mechanisms is required to confer protective immunity. Here we have characterized the interplay of innate and a…	2013-10	2023-08-29 17:16:00	2023-08-29 17:16:00		232-243		2	140		Immunology								eng	© 2013 John Wiley & Sons Ltd.						Place: England PMID: 23746054 PMCID: PMC3784169				adaptive immune response; Animals; CD4+ T cell subsets; Cytokines/biosynthesis/immunology; Disease Models, Animal; Enzyme-Linked Immunosorbent Assay; Flow Cytometry; Immunohistochemistry; inflammation; Mice; Mice, Inbred C57BL; mouse infection model; Mycobacterium avium; Real-Time Polymerase Chain Reaction; Tuberculosis/*immunology/*pathology
QKYAF9GM	journalArticle	2013	Haug, M; Awuh, JA; Steigedal, M; Kojen, JF; Marstad, A; Nordrum, IS; Halaas, O; Flo, TH	Dynamics of immune effector mechanisms during infection with Mycobacterium aviumin C57BL/6 mice	IMMUNOLOGY		0019-2805	10.1111/imm.12131		Summary Opportunistic infections with non-tuberculous mycobacteria such as Mycobacterium avium are receiving renewed attention because of increased incidence and difficulties in treatment. As for other mycobacterial infections, a still poorly understood collaboration of different immune effector mechanisms is required to confer protective immunity. Here we have characterized the interplay of inna…	2013-10	2023-08-29 17:16:45	2023-08-29 17:16:45		232-243		2	140										English				WOS:000324303200009				<p>Times Cited in Web of Science Core Collection:&nbsp;&nbsp;17<br/>Total Times Cited:&nbsp;&nbsp;20<br/>Cited Reference Count:&nbsp;&nbsp;77</p>			adaptive immune response; B-CELLS; CD4(+) T cell subsets; COMPLEX INFECTION; FACTOR-ALPHA; GRANULOMA-FORMATION; IFN-GAMMA; inflammation; INTERFERON-GAMMA; mouse infection model; Mycobacterium avium; NONTUBERCULOUS MYCOBACTERIA; T-CELL RESPONSES; TUBERCULOSIS INFECTION; TUMOR-NECROSIS-FACTOR
YJEM9PXU	journalArticle	2019	Alim, Md Abdul; Sikder, Suchandan; Sathkumara, Harindra; Kupz, Andreas; Rush, Catherine M.; Govan, Brenda L.; Ketheesan, Natkunam	Dysregulation of key cytokines may contribute to increased susceptibility of diabetic mice to Mycobacterium bovis BCG infection.	Tuberculosis (Edinburgh, Scotland)		1873-281X 1472-9792	10.1016/j.tube.2019.02.005		Diabetes is one of the major co-morbidities contributing to the high global burden of tuberculosis (TB). The increased susceptibility of individuals with type 2 diabetes (T2D) to TB is multifactorial and may influence the efficacy of vaccines. This study was undertaken to determine the early immune responses that occur following infection with Mycobacterium bovis Bacille Calmette-Guérin (BCG) in …	2019-03	2023-08-29 17:16:00	2023-08-29 17:16:00		113-120			115		Tuberculosis (Edinb)								eng	Copyright © 2019 Elsevier Ltd. All rights reserved.						Place: Scotland PMID: 30948165				Animals; Bacille Calmette-Guérin; Cytokines/*metabolism; Diabetes Mellitus, Experimental/immunology/pathology; Diabetes Mellitus, Type 2/*immunology/pathology; Disease Models, Animal; Disease Susceptibility; Immunity, Cellular/immunology; Liver/chemistry; Lung/chemistry; Macrophage; Macrophages/immunology/microbiology; Male; Mice, Inbred C57BL; Murine model; Mycobacterium bovis/*immunology; Phago…
U44I5RAW	journalArticle	2016	Evangelista, MG; De Castro, SBR; Alves, CCDS; Dias, AT; De Souza, VW; Dos Reis, LB; Da Silva, LC; Castanon, MCMN; Farias, RE; Juliano, MA; Ferreira, AP	Early IFN-gamma production together with decreased expression of TLR3 and TLR9 characterizes EAE development conditional on the presence of myelin	AUTOIMMUNITY		0891-6934	10.3109/08916934.2016.1141898		Experimental autoimmune encephalomyelitis (EAE) is a model for the study of multiple sclerosis, which is an inflammatory and demyelinating disease of the central nervous system (CNS). Despite increased efforts to elucidate the function of toll-like receptors (TLRs) in autoimmune diseases of the CNS, the relative contribution of other factors, including the immunomodulatory properties of TLR signa…	2016	2023-08-29 17:16:49	2023-08-29 17:16:49		258-267		4	49										English				WOS:000385573300007				<p>Times Cited in Web of Science Core Collection:&nbsp;&nbsp;5<br/>Total Times Cited:&nbsp;&nbsp;5<br/>Cited Reference Count:&nbsp;&nbsp;47</p>			CENTRAL-NERVOUS-SYSTEM; DENDRITIC CELLS; EAE; EXPERIMENTAL AUTOIMMUNE ENCEPHALOMYELITIS; IFN-gamma; IMMUNE-RESPONSES; INFLAMMATION; Multiple sclerosis; MULTIPLE-SCLEROSIS; T-CELLS; TGF-BETA; TNF-ALPHA; toll-like; TOLL-LIKE RECEPTORS
93GALNG7	journalArticle	2013	Subbian, S; Bandyopadhyay, N; Tsenova, L; O'Brien, P; Khetani, V; Kushner, NL; Peixoto, B; Soteropoulos, P; Bader, JS; Karakousis, PC; Fallows, D; Kaplan, G	Early innate immunity determines outcome of Mycobacterium tuberculosis pulmonary infection in rabbits	CELL COMMUNICATION AND SIGNALING		1478-811X	10.1186/1478-811X-11-60		Background: Pulmonary infection of humans by Mycobacterium tuberculosis (Mtb), the causative agent of tuberculosis (TB), results in active disease in 5-10% of individuals, while asymptomatic latent Mtb infection (LTBI) is established in the remainder. The host immune responses that determine this differential outcome following Mtb infection are not fully understood. Using a rabbit model of pulmon…	2013-08-19	2023-08-29 17:16:43	2023-08-29 17:16:43					11										English				WOS:000323383100001				<p>Times Cited in Web of Science Core Collection:&nbsp;&nbsp;49<br/>Total Times Cited:&nbsp;&nbsp;52<br/>Cited Reference Count:&nbsp;&nbsp;57</p>			ACTIVATION; CHEMOATTRACTANTS; Early innate immunity; FACTOR-ALPHA; INFLAMMATION; Inflammatory response; Latent M. tuberculosis infection; Macrophage activation; MACROPHAGES; NEUTROPHILS; PMN leukocyte recruitment; POLYMORPHISMS; Pulmonary tuberculosis; Rabbit lung transcriptome; RECRUITMENT; RESPONSES; STAT1 network; TUMOR-NECROSIS-FACTOR
LF886Q9P	journalArticle	2016	Gideon, HP; Skinner, JA; Baldwin, N; Flynn, JL; Lin, PL	Early Whole Blood Transcriptional Signatures Are Associated with Severity of Lung Inflammation in Cynomolgus Macaques with Mycobacterium tuberculosis Infection	JOURNAL OF IMMUNOLOGY		0022-1767	10.4049/jimmunol.1601138		Whole blood transcriptional profiling offers great diagnostic and prognostic potential. Although studies identified signatures for pulmonary tuberculosis (TB) and transcripts that predict the risk for developing active TB in humans, the early transcriptional changes immediately following Mycobacterium tuberculosis infection have not been evaluated. We evaluated the gene expression changes in the …	2016-12-15	2023-08-29 17:16:47	2023-08-29 17:16:47		4817-4828		12	197										English				WOS:000389635900031				<p>Times Cited in Web of Science Core Collection:&nbsp;&nbsp;26<br/>Total Times Cited:&nbsp;&nbsp;26<br/>Cited Reference Count:&nbsp;&nbsp;39</p>			BIOMARKERS; GENE-EXPRESSION; IMMUNE-RESPONSE; MODEL
S5VMYHQE	journalArticle	2016	Gideon, Hannah P.; Skinner, Jason A.; Baldwin, Nicole; Flynn, JoAnne L.; Lin, Philana Ling	Early Whole Blood Transcriptional Signatures Are Associated with Severity of Lung Inflammation in Cynomolgus Macaques with Mycobacterium tuberculosis Infection.	Journal of immunology (Baltimore, Md. : 1950)		1550-6606 0022-1767	10.4049/jimmunol.1601138		Whole blood transcriptional profiling offers great diagnostic and prognostic potential. Although studies identified signatures for pulmonary tuberculosis (TB) and transcripts that predict the risk for developing active TB in humans, the early transcriptional changes immediately following Mycobacterium tuberculosis infection have not been evaluated. We evaluated the gene expression changes in the …	2016-12-15	2023-08-29 17:16:00	2023-08-29 17:16:00		4817-4828		12	197		J Immunol								eng	Copyright © 2016 by The American Association of Immunologists, Inc.						Place: United States PMID: 27837110 PMCID: PMC5289749				Adaptive Immunity/genetics; Animals; Blood Cells/*physiology; Cells, Cultured; Disease Models, Animal; Disease Progression; Fluorodeoxyglucose F18/metabolism; Gene Expression Profiling; Humans; Immunity, Innate/genetics; Lung/*diagnostic imaging/microbiology; Macaca fascicularis/*immunology; Mycobacterium tuberculosis/*immunology; Pneumonia/genetics/*immunology; Positron-Emission Tomography; Tomo…
6UIJ3BM8	journalArticle	2019	Kolloli, A; Singh, P; Rodriguez, GM; Subbian, S	Effect of Iron Supplementation on the Outcome of Non-Progressive Pulmonary Mycobacterium tuberculosis Infection	JOURNAL OF CLINICAL MEDICINE		2077-0383	10.3390/jcm8081155		The human response to Mycobacterium tuberculosis (Mtb) infection is affected by the availability of iron (Fe), which is necessary for proper immune cell function and is essential for the growth and virulence of bacteria. Increase in host Fe levels promotes Mtb growth and tuberculosis (TB) pathogenesis, while Fe-supplementation to latently infected, asymptomatic individuals is a significant risk f…	2019-08	2023-08-29 17:16:44	2023-08-29 17:16:44				8	8										English				WOS:000483737700059				<p>Times Cited in Web of Science Core Collection:&nbsp;&nbsp;7<br/>Total Times Cited:&nbsp;&nbsp;7<br/>Cited Reference Count:&nbsp;&nbsp;58</p>			ANEMIA; EXPRESSION; FERRITIN; gene expression; HEPCIDIN; HOMEOSTASIS; immune response; IMMUNE-RESPONSE; INNATE IMMUNE; iron supplementation; LACTOFERRIN; latent infection; Mycobacterium tuberculosis; PATHOGEN; pathology; Perls' stain; pulmonary; rabbit; TRANSFERRIN RECEPTOR; tuberculosis
9DWTNXGP	journalArticle	2014	Dong, Xian-Zhe; Guo, Dai-Hong; Liu, Ping; Mu, Li-Hua; Ge, Xiao-Yue; Li, Hong-Jie; Zheng, Xiao-Li	Effects of (20S*,24R*)-epoxy-9,19-cyclolanstane-3β,12β,16β,25-pentaol-3-O-β-D-xylopyranoside extracted from rhizoma Beesia on immunoregulation and anti-inflammation.	Inflammation		1573-2576 0360-3997	10.1007/s10753-013-9738-4		(20S*,24R*)-epoxy-9,19-cyclolanstane-3β,12β,16β,25-pentaol-3-O-β-D-xylopyranoside (BC1) is a kind of natural bioactive substance extracted from Beesia calthaefolia (Maxim.)Ulbr. This study was designed to evaluate the effects of BC1 on the proliferation of lymphocytes, phagocytosis of peritoneal macrophage, and cytokine secretion, such as tumor necrosis factor (TNF)-α and interleukin (IL)-1β, and…	2014-02	2023-08-29 17:16:00	2023-08-29 17:16:00		277-286		1	37		Inflammation								eng							Place: United States PMID: 24458351				Animals; Anti-Inflammatory Agents/pharmacology; Arthritis, Experimental/*drug therapy/immunology; Cell Proliferation/drug effects; Concanavalin A; Female; Gene Expression/drug effects; Inflammation/*drug therapy/immunology; Interleukin-1beta/biosynthesis/metabolism; Lipopolysaccharides; Lymphocytes/*immunology; Macrophages, Peritoneal/*immunology; Medicine, Chinese Traditional; Mice; Mycobacteriu…
DT243TE5	journalArticle	2014	Tsujimura, Yusuke; Inada, Hiroyasu; Yoneda, Misao; Fujita, Tomoyuki; Matsuo, Kazuhiro; Yasutomi, Yasuhiro	Effects of mycobacteria major secretion protein, Ag85B, on allergic inflammation in the lung.	PloS one		1932-6203	10.1371/journal.pone.0106807		Many epidemiological studies have suggested that the recent increase in prevalence and severity of allergic diseases such as asthma is inversely correlated with Mycobacterium bovis bacillus Calmette Guerin (BCG) vaccination. However, the underlying mechanisms by which mycobacterial components suppress allergic diseases are not yet fully understood. Here we showed the inhibitory mechanisms for dev…	2014	2023-08-29 17:16:00	2023-08-29 17:16:00		e106807		9	9		PLoS One								eng							Place: United States PMID: 25192550 PMCID: PMC4156387				Animals; Antigens, Bacterial/*administration & dosage/*genetics/therapeutic use; Disease Models, Animal; Female; Immunity, Innate; Interleukin-17/metabolism; Interleukins/metabolism; Mice; Mice, Inbred BALB C; Ovalbumin/adverse effects; Pneumonia/chemically induced/*drug therapy/*immunology; Recombinant Proteins/administration & dosage; Th1 Cells/*metabolism
YIU7YN76	journalArticle	2020	Vorkas, Charles Kyriakos; Levy, Olivier; Skular, Miroslav; Li, Kelin; Aubé, Jeffrey; Glickman, Michael S.	Efficient 5-OP-RU-Induced Enrichment of Mucosa-Associated Invariant T Cells in the Murine Lung Does Not Enhance Control of Aerosol Mycobacterium tuberculosis Infection.	Infection and immunity		1098-5522 0019-9567	10.1128/IAI.00524-20		Mucosa-associated invariant T (MAIT) cells are an innate-like T cell subset in mammals that recognize microbial vitamin B metabolites presented by the evolutionarily conserved major histocompatibility complex class I (MHC I)-related molecule, MR1. Emerging data suggest that MAIT cells may be an attractive target for vaccine-induced protection against bacterial infections because of their rapid cy…	2020-12-15	2023-08-29 17:16:00	2023-08-29 17:16:00				1	89		Infect Immun								eng	Copyright © 2020 American Society for Microbiology.						Place: United States PMID: 33077620 PMCID: PMC7927919				Animals; Bacterial Load; Disease Models, Animal; Host-Pathogen Interactions/immunology; Immunity, Innate; Immunity, Mucosal; innate immunity; Lymph Nodes/immunology/metabolism; Lymphocyte Activation; MAIT cells; Mice; Mucosal-Associated Invariant T Cells/drug effects/*immunology/metabolism; Mycobacterium tuberculosis/*immunology; Nitric Oxide Synthase Type II/genetics/metabolism; Respiratory Muco…
GNPCNU3X	journalArticle	2020	Sorgi, Carlos Arterio; Soares, Elyara Maria; Rosada, Rogério Silva; Bitencourt, Claudia Silva; Zoccal, Karina Furlani; Pereira, Priscilla Aparecida Tartari; Fontanari, Caroline; Brandão, Izaíra; Masson, Ana Paula; Ramos, Simone Gusmão; Silva, Célio Lopes; Frantz, Fabiani Gai; Faccioli, Lúcia Helena	Eicosanoid pathway on host resistance and inflammation during Mycobacterium tuberculosis infection is comprised by LTB(4) reduction but not PGE(2) increment.	Biochimica et biophysica acta. Molecular basis of disease		1879-260X 0925-4439	10.1016/j.bbadis.2019.165574		The functions of eicosanoids, a family of potent biologically active lipid mediators, are not restricted to inflammatory responses and they also act as mediators of the pathogenesis process. However, the role of eicosanoids in tuberculosis remains controversial. To investigate the specific role of LTB(4) in Mycobacterium tuberculosis (Mtb) infection, we used 5-lipoxygenase-deficient (5-LO(-/-)) m…	2020-03-01	2023-08-29 17:16:00	2023-08-29 17:16:00		165574		3	1866		Biochim Biophys Acta Mol Basis Dis								eng	Copyright © 2019 Elsevier B.V. All rights reserved.						Place: Netherlands PMID: 31666208				Animals; Arachidonate 5-Lipoxygenase/metabolism; Cells, Cultured; Cyclooxygenase 2/metabolism; Dinoprostone/*metabolism; Disease Models, Animal; Eicosanoids/*metabolism; Immunopathogenesis; Inflammation; Inflammation/*metabolism; Leukotriene B(4); Leukotriene B4/*metabolism; Lipid Metabolism/*physiology; Macrophages/metabolism; Male; Mice; Prostaglandin E(2); Signal Transduction/*physiology; Tube…
SLH5CZWY	journalArticle	2019	Dantzler, KW; de la Parte, L; Jagannathan, P	Emerging role of gamma delta T cells in vaccine-mediated protection from infectious diseases	CLINICAL & TRANSLATIONAL IMMUNOLOGY		2050-0068	10.1002/cti2.1072		gamma delta T cells are fascinating cells that bridge the innate and adaptive immune systems. They have long been known to proliferate rapidly following infection; however, the identity of the specific gamma delta T cell subsets proliferating and the role of this expansion in protection from disease have only been explored more recently. Several recent studies have investigated gamma delta T-cell…	2019	2023-08-29 17:16:49	2023-08-29 17:16:49				8	8										English				WOS:000483755900001				<p>Times Cited in Web of Science Core Collection:&nbsp;&nbsp;15<br/>Total Times Cited:&nbsp;&nbsp;17<br/>Cited Reference Count:&nbsp;&nbsp;116</p>			CLINICAL MALARIA; cytokines; CYTOMEGALOVIRUS-INFECTION; gamma delta T cells; IMMUNE-RESPONSES; IN-VITRO; infection; INFLUENZA; LYMPHOCYTES-T; MYCOBACTERIUM-TUBERCULOSIS INFECTION; PERIPHERAL-BLOOD; PROFESSIONAL ANTIGEN-PRESENTATION; proliferation; TRANSPLANT RECIPIENTS; V gamma 9V delta 2 T cells; vaccination
MW4CDDIG	journalArticle	2017	Stefanova, Deborah; Raychev, Antoan; Arezes, Joao; Ruchala, Piotr; Gabayan, Victoria; Skurnik, Mikael; Dillon, Barbara J.; Horwitz, Marcus A.; Ganz, Tomas; Bulut, Yonca; Nemeth, Elizabeta	Endogenous hepcidin and its agonist mediate resistance to selected infections by clearing non-transferrin-bound iron.	Blood		1528-0020 0006-4971	10.1182/blood-2017-03-772715		The iron-regulatory hormone hepcidin is induced early in infection, causing iron sequestration in macrophages and decreased plasma iron; this is proposed to limit the replication of extracellular microbes, but could also promote infection with macrophage-tropic pathogens. The mechanisms by which hepcidin and hypoferremia modulate host defense, and the spectrum of microbes affected, are poorly und…	2017-07-20	2023-08-29 17:16:00	2023-08-29 17:16:00		245-257		3	130		Blood								eng	© 2017 by The American Society of Hematology.						Place: United States PMID: 28465342 PMCID: PMC5520472				Animals; Binding, Competitive; Catheter-Related Infections/*immunology/metabolism/microbiology/mortality; Disease Models, Animal; Disease Resistance; Gene Expression; Hemochromatosis/*immunology/metabolism/microbiology/mortality; Hepcidins/agonists/deficiency/genetics/*immunology; Humans; Iron Overload/*immunology/metabolism/microbiology/mortality; Iron/immunology/*metabolism; Mice; Mice, Inbred …
WYYSWCXL	journalArticle	2015	Beechler, BR; Manore, CA; Reininghaus, B; O'Neal, D; Gorsich, EE; Ezenwa, VO; Jolles, AE	Enemies and turncoats: bovine tuberculosis exposes pathogenic potential of Rift Valley fever virus in a common host, African buffalo (Syncerus caffer)	PROCEEDINGS OF THE ROYAL SOCIETY B-BIOLOGICAL SCIENCES		0962-8452	10.1098/rspb.2014.2942		The ubiquity and importance of parasite co-infections in populations of free-living animals is beginning to be recognized, but few studies have demonstrated differential fitness effects of single infection versus co-infection in free-living populations. We investigated interactions between the emerging bacterial disease bovine tuberculosis (BTB) and the previously existing viral disease Rift Vall…	2015-04-22	2023-08-29 17:16:48	2023-08-29 17:16:48				1805	282										English				WOS:000351770200013				<p>Times Cited in Web of Science Core Collection:&nbsp;&nbsp;16<br/>Total Times Cited:&nbsp;&nbsp;16<br/>Cited Reference Count:&nbsp;&nbsp;58</p>			co-infection; COINFECTION; CYTOKINE; disease dynamics; disease ecology; DYNAMICS; emerging infectious disease; IMMUNE-RESPONSES; INFECTION; invasive species; KRUGER-NATIONAL-PARK; MYCOBACTERIUM-BOVIS; parasite interactions; SOUTH-AFRICA; TRANSMISSION; WILDLIFE
TPNKQ95Z	journalArticle	2017	Sia, Jonathan Kevin; Bizzell, Erica; Madan-Lala, Ranjna; Rengarajan, Jyothi	Engaging the CD40-CD40L pathway augments T-helper cell responses and improves control of Mycobacterium tuberculosis infection.	PLoS pathogens		1553-7374 1553-7366	10.1371/journal.ppat.1006530		Mycobacterium tuberculosis (Mtb) impairs dendritic cell (DC) functions and induces suboptimal antigen-specific CD4 T cell immune responses that are poorly protective. Mucosal T-helper cells producing IFN-γ (Th1) and IL-17 (Th17) are important for protecting against tuberculosis (TB), but the mechanisms by which DCs generate antigen-specific T-helper responses during Mtb infection are not well def…	2017-08	2023-08-29 17:16:00	2023-08-29 17:16:00		e1006530		8	13		PLoS Pathog								eng							Place: United States PMID: 28767735 PMCID: PMC5540402				Animals; CD40 Antigens/*immunology; CD40 Ligand/*immunology; Coculture Techniques; Dendritic Cells/*immunology/microbiology; Disease Models, Animal; Flow Cytometry; Lymphocyte Activation/*immunology; Mice; Mice, Inbred C57BL; Mice, Knockout; Mycobacterium tuberculosis/immunology; T-Lymphocytes, Helper-Inducer/*immunology; Tuberculosis/*immunology
29ADLKY3	journalArticle	2013	Lee, J; Brehm, MA; Greiner, D; Shultz, LD; Kornfeld, H	Engrafted human cells generate adaptive immune responses to Mycobacterium bovis BCG infection in humanized mice	BMC IMMUNOLOGY		1471-2172	10.1186/1471-2172-14-53		Background: Currently used mouse models fail to fully reflect human immunity to tuberculosis (TB), which hampers progress in research and vaccine development. Bone marrow-liver-thymus (BLT) mice, generated by engrafting human fetal liver, thymus, and hematopoietic stem cells in severely immunodeficient NOD/SCID/IL-2R gamma(-/-)(NSG) mice, have shown potential to model human immunity to infection.…	2013-12-07	2023-08-29 17:16:44	2023-08-29 17:16:44					14										English				WOS:000328489000001				<p>Times Cited in Web of Science Core Collection:&nbsp;&nbsp;32<br/>Total Times Cited:&nbsp;&nbsp;33<br/>Cited Reference Count:&nbsp;&nbsp;45</p>			Animal model; BCG; BLT mice; COLONY-STIMULATING FACTOR; DISEASES; DISRUPTION; IMMUNOLOGY; INTERFERON-GAMMA; MACROPHAGE; MOUSE MODELS; NSG mice; SUBSETS; Tuberculosis; TUBERCULOSIS INFECTION
PTDAYUQ8	journalArticle	2016	Kupz, Andreas; Zedler, Ulrike; Stäber, Manuela; Perdomo, Carolina; Dorhoi, Anca; Brosch, Roland; Kaufmann, Stefan H. E.	ESAT-6-dependent cytosolic pattern recognition drives noncognate tuberculosis control in vivo.	The Journal of clinical investigation		1558-8238 0021-9738	10.1172/JCI84978		IFN-γ is a critical mediator of host defense against Mycobacterium tuberculosis (Mtb) infection. Antigen-specific CD4+ T cells have long been regarded as the main producer of IFN-γ in tuberculosis (TB), and CD4+ T cell immunity is the main target of current TB vaccine candidates. However, given the recent failures of such a TB vaccine candidate in clinical trials, strategies to harness CD4-indepe…	2016-06-01	2023-08-29 17:16:00	2023-08-29 17:16:00		2109-2122		6	126		J Clin Invest								eng							Place: United States PMID: 27111234 PMCID: PMC4887189				Animals; Antigens, Bacterial/*immunology; Bacterial Proteins/*immunology; BCG Vaccine/pharmacology; CD4-Positive T-Lymphocytes/immunology; CD8-Positive T-Lymphocytes/immunology; Cytosol/immunology; Dendritic Cells/immunology; Disease Models, Animal; Female; Humans; Immunity, Innate; Immunologic Memory; Interferon-gamma/biosynthesis; Interleukin-18/immunology; Male; Mice; Mice, Inbred C57BL; Mice,…
RELF5ING	journalArticle	2021	Kotze, LA; Beltran, CGG; Lang, D; Loxton, AG; Cooper, S; Meiring, M; Koegelenberg, CFN; Allwood, BW; Malherbe, ST; Hiemstra, AM; Glanzmann, B; Kinnear, C; Walzl, G; du Plessis, N	Establishment of a Patient-Derived, Magnetic Levitation-Based, Three-Dimensional Spheroid Granuloma Model for Human Tuberculosis	MSPHERE		2379-5042	10.1128/mSphere.00552-21		Tuberculous granulomas that develop in response to Mycobacterium tuberculosis (M. tuberculosis) infection are highly dynamic entities shaped by the host immune response and disease kinetics. Within this microenvironment, immune cell recruitment, polarization, and activation are driven not only by coexisting cell types and multicellular interactions but also by M. tuberculosis-mediated changes inv…	2021-07	2023-08-29 17:16:46	2023-08-29 17:16:46				4	6										English				WOS:000709928000007				<p>Times Cited in Web of Science Core Collection:&nbsp;&nbsp;5<br/>Total Times Cited:&nbsp;&nbsp;5<br/>Cited Reference Count:&nbsp;&nbsp;65</p>			3D cell culture; BIOLOGY; CELLS; EVENTS; granuloma; HYPOXIA; IMMUNOLOGY; MACROPHAGES; MICROENVIRONMENTS; MOUSE MODEL; PATHOLOGY; SPECTRUM; spheroid; tuberculosis
GZAN5WW4	journalArticle	2021	Kotze, Leigh A.; Beltran, Caroline G. G.; Lang, Dirk; Loxton, Andre G.; Cooper, Susan; Meiring, Maynard; Koegelenberg, Coenraad F. N.; Allwood, Brian W.; Malherbe, Stephanus T.; Hiemstra, Andriette M.; Glanzmann, Brigitte; Kinnear, Craig; Walzl, Gerhard; du Plessis, Nelita	Establishment of a Patient-Derived, Magnetic Levitation-Based, Three-Dimensional Spheroid Granuloma Model for Human Tuberculosis.	mSphere		2379-5042	10.1128/mSphere.00552-21		Tuberculous granulomas that develop in response to Mycobacterium tuberculosis (M. tuberculosis) infection are highly dynamic entities shaped by the host immune response and disease kinetics. Within this microenvironment, immune cell recruitment, polarization, and activation are driven not only by coexisting cell types and multicellular interactions but also by M. tuberculosis-mediated changes inv…	2021-08-25	2023-08-29 17:16:00	2023-08-29 17:16:00		e0055221		4	6		mSphere								eng							Place: United States PMID: 34287004 PMCID: PMC8386456				*Magnetic Phenomena; *Models, Biological; 3D cell culture; Adult; Cytokines/analysis/immunology; Female; granuloma; Granuloma/*microbiology/pathology; Host-Pathogen Interactions; Humans; In Vitro Techniques; Lung/microbiology; Male; Middle Aged; Mycobacterium tuberculosis/immunology/pathogenicity; spheroid; Spheroids, Cellular/*immunology/*microbiology; tuberculosis; Tuberculosis/immunology/*micr…
HB97ZA7S	journalArticle	2014	Cronan, Mark R.; Tobin, David M.	Fit for consumption: zebrafish as a model for tuberculosis.	Disease models & mechanisms		1754-8411 1754-8403	10.1242/dmm.016089		Despite efforts to generate new vaccines and antibiotics for tuberculosis, the disease remains a public health problem worldwide. The zebrafish Danio rerio has emerged as a useful model to investigate mycobacterial pathogenesis and treatment. Infection of zebrafish with Mycobacterium marinum, the closest relative of the Mycobacterium tuberculosis complex, recapitulates many aspects of human tuber…	2014-07	2023-08-29 17:16:00	2023-08-29 17:16:00		777-784		7	7		Dis Model Mech								eng	© 2014. Published by The Company of Biologists Ltd.						Place: England PMID: 24973748 PMCID: PMC4073268				*Disease Models, Animal; Animals; Disease models; Genetics; Humans; Immunity, Innate; Mycobacterium; Mycobacterium marinum/physiology; Mycobacterium tuberculosis/physiology; Pathogenesis; Tuberculosis; Tuberculosis/immunology/microbiology/*pathology; Zebrafish; Zebrafish/genetics/*microbiology
48HYUHJJ	journalArticle	2017	Jin, Hyo Sun; Lee, Hye-Mi; Lee, Da-Hye; Cha, Guang-Ho; Cho, Kyoung Sang; Jang, Jichan; Jo, Eun-Kyeong	Functional characterisation of the Drosophila cg6568 gene in host defence against Mycobacterium marinum.	Microbes and infection		1769-714X 1286-4579	10.1016/j.micinf.2017.02.001		Mycobacterium marinum is a pathogenic mycobacterial species closely related to Mycobacterium tuberculosis. In this study, we established a mycobacterial infection model of Drosophila melanogaster to characterize the role played by cg6568, a homolog of the human cathelicidin gene, in the innate defense against infection. Drosophila cg6568 was expressed at various levels during all developmental st…	2017-06	2023-08-29 17:16:00	2023-08-29 17:16:00		351-357		6	19		Microbes Infect								eng	Copyright © 2017 Institut Pasteur. Published by Elsevier Masson SAS. All rights reserved.						Place: France PMID: 28245983				*Host-Pathogen Interactions; *Mycobacterium marinum; Animals; Antimicrobial Cationic Peptides/genetics/*metabolism; Antimicrobial peptide; Cathelicidin; Cathelicidins; Disease Models, Animal; Drosophila melanogaster/*genetics/*microbiology; Drosophila Proteins/genetics/*metabolism; Ecdysterone/pharmacology; Gene Expression Regulation; Immunity, Innate; Innate immunity; Male; Mycobacterium Infecti…
U6A32XI9	journalArticle	2016	Marion, E; Jarry, U; Cano, C; Savary, C; Beauvillain, C; Robbe-Saule, M; Preisser, L; Altare, F; Delneste, Y; Jeannin, P; Marsollier, L	FVB/N Mice Spontaneously Heal Ulcerative Lesions Induced by Mycobacterium ulcerans and Switch M. ulcerans into a Low Mycolactone Producer	JOURNAL OF IMMUNOLOGY		0022-1767	10.4049/jimmunol.1502194		Buruli ulcer, a debilitating disease, is caused by Mycobacterium ulcerans. The incidence of this neglected tropical disease is steadily increasing. As a rule, without treatment, skin ulcers occur and a lengthy healing process may be observed associated with severe functional disabilities. Mouse models are already available to study establishment of lesions or evaluation of therapy but a lack of a…	2016-03-15	2023-08-29 17:16:48	2023-08-29 17:16:48		2690-2698		6	196										English				WOS:000372338100026				<p>Times Cited in Web of Science Core Collection:&nbsp;&nbsp;20<br/>Total Times Cited:&nbsp;&nbsp;21<br/>Cited Reference Count:&nbsp;&nbsp;58</p>			BOVIS BCG; BURULI ULCER; DNA VACCINE; IMMUNITY; INFECTION; MACROPHAGES; PROTECTIVE EFFICACY; SUSCEPTIBILITY; TOXIN; TUBERCULOSIS
557GI3S5	journalArticle	2018	Li, Yanwen; Spiropoulos, John; Cooley, William; Khara, Jasmeet Singh; Gladstone, Camilla A.; Asai, Masanori; Bossé, Janine T.; Robertson, Brian D.; Newton, Sandra M.; Langford, Paul R.	Galleria mellonella - a novel infection model for the Mycobacterium tuberculosis complex.	Virulence		2150-5608 2150-5594	10.1080/21505594.2018.1491255		Animal models have long been used in tuberculosis research to understand disease pathogenesis and to evaluate novel vaccine candidates and anti-mycobacterial drugs. However, all have limitations and there is no single animal model which mimics all the aspects of mycobacterial pathogenesis seen in humans. Importantly mice, the most commonly used model, do not normally form granulomas, the hallmark…	2018	2023-08-29 17:16:00	2023-08-29 17:16:00		1126-1137		1	9		Virulence								eng							Place: United States PMID: 30067135 PMCID: PMC6086298				*Disease Models, Animal; *Host-Pathogen Interactions; Animals; Galleria mellonella; granuloma; Granuloma/microbiology; haemocytes; host-pathogen interactions; Immunity, Innate; infection model; Larva/microbiology; Lipid Droplets/ultrastructure; Luminescent Measurements; Microscopy, Electron, Transmission; Moths/*microbiology; mycobacteria; Mycobacterium bovis BCG lux; Mycobacterium bovis/*growth …
4GBI3M5Y	journalArticle	2022	Asai, Masanori; Li, Yanwen; Spiropoulos, John; Cooley, William; Everest, David J.; Kendall, Sharon L.; Martín, Carlos; Robertson, Brian D.; Langford, Paul R.; Newton, Sandra M.	Galleria mellonella as an infection model for the virulent Mycobacterium tuberculosis H37Rv.	Virulence		2150-5608 2150-5594	10.1080/21505594.2022.2119657		Tuberculosis (TB), caused by Mycobacterium tuberculosis (MTB), is a leading cause of infectious disease mortality. Animal infection models have contributed substantially to our understanding of TB, yet their biological and non-biological limitations are a research bottleneck. There is a need for more ethically acceptable, economical, and reproducible TB infection models capable of mimicking key a…	2022-12	2023-08-29 17:16:00	2023-08-29 17:16:00		1543-1557		1	13		Virulence								eng							Place: United States PMID: 36052440 PMCID: PMC9481108				*Moths/microbiology; *Mycobacterium tuberculosis/genetics; *Tuberculosis/microbiology; Animals; Antitubercular Agents; Galleria mellonella; infection model; innate immunity; mycobacteria; Mycobacterium tuberculosis; Tuberculosis; Virulence
VTPAAFX6	journalArticle	2014	Liu, HY; Huang, L; Bradley, J; Liu, KB; Bardhan, K; Ron, D; Mellor, AL; Munn, DH; McGaha, TL	GCN2-Dependent Metabolic Stress Is Essential for Endotoxemic Cytokine Induction and Pathology	MOLECULAR AND CELLULAR BIOLOGY		0270-7306	10.1128/MCB.00946-13		Activated inflammatory macrophages can express indoleamine 2,3-dioxygenase (IDO) and thus actively deplete their own tryptophan supply; however, it is not clear how amino acid depletion influences macrophage behavior in inflammatory environments. In this report, we demonstrate that the stress response kinase GCN2 promotes macrophage inflammation and mortality in a mouse model of septicemia. In vi…	2014-02	2023-08-29 17:16:49	2023-08-29 17:16:49		428-438		3	34										English				WOS:000330582200012				<p>Times Cited in Web of Science Core Collection:&nbsp;&nbsp;56<br/>Total Times Cited:&nbsp;&nbsp;57<br/>Cited Reference Count:&nbsp;&nbsp;41</p>			ADAPTIVE IMMUNITY; C/EBP HOMOLOGOUS PROTEIN; DENDRITIC CELLS; DRAINING LYMPH-NODES; ENDOPLASMIC-RETICULUM STRESS; INDOLEAMINE 2,3-DIOXYGENASE; MYCOBACTERIUM-TUBERCULOSIS; NF-KAPPA-B; T-CELLS; TRANSCRIPTION FACTOR
IA49NTVY	journalArticle	2016	Ramos-Espinosa, Octavio; Hernández-Bazán, Sujhey; Francisco-Cruz, Alejandro; Mata-Espinosa, Dulce; Barrios-Payán, Jorge; Marquina-Castillo, Brenda; López-Casillas, Fernando; Carretero, Marta; Del Río, Marcela; Hernández-Pando, Rogelio	Gene therapy based in antimicrobial peptides and proinflammatory cytokine prevents reactivation of experimental latent tuberculosis.	Pathogens and disease		2049-632X	10.1093/femspd/ftw075		Mycobacterium tuberculosis (Mtb) latent infection can lead to reactivation. The design of new strategies to prevent it is an important subject. B6D2F1 mice were infected intratracheally with a low dose of Mtb H37Rv to induce chronic infection. After 7 months, mice were treated with one dose of recombinant adenoviruses encoding TNFα, β defensin-3 and LL37. Immunosupression was induced 1 month late…	2016-10	2023-08-29 17:16:00	2023-08-29 17:16:00		ftw075		7	74		Pathog Dis								eng	© FEMS 2016. All rights reserved. For permissions, please e-mail: journals.permissions@oup.com.						Place: United States PMID: 27604468				*Genetic Therapy; *Inflammation Mediators/metabolism; Adenoviridae/genetics; Animals; Antimicrobial Cationic Peptides/*genetics; antimicrobial peptides; Biomarkers; Cytokines/*genetics/metabolism; Disease Models, Animal; experimental models; Female; Gene Expression; gene therapy; Genetic Vectors/administration & dosage/genetics; Immunohistochemistry; innate immunity; latent tuberculosis; Latent T…
CSU8PNXC	journalArticle	2016	Xiao, JJ; Xie, RX; Li, QQ; Chen, WJ; Zhang, Y	Generation and characterization of bovine bone marrow-derived macrophage cell line	CELL BIOLOGY INTERNATIONAL		1065-6995	10.1002/cbin.10599		Macrophages, as the forefront of innate immune defense, have an important role in the host responses to mycobacterial infection. Therefore, a stable macrophage cell line is needed for future bovine immune system research on the bacterial infection. In this study, we established a bovine macrophage cell line by introducing the human telomerase reverse transcriptase (hTERT) gene into bovine bone ma…	2016-05	2023-08-29 17:16:49	2023-08-29 17:16:49		603-608		5	40										English				WOS:000374344300012				<p>Times Cited in Web of Science Core Collection:&nbsp;&nbsp;1<br/>Total Times Cited:&nbsp;&nbsp;1<br/>Cited Reference Count:&nbsp;&nbsp;17</p>			bovine; FUTURE; human telomerase reverse transcriptase; immortalization; IMMORTALIZATION; macrophages; telomerase; TELOMERASE REVERSE-TRANSCRIPTASE
CB59S3BC	journalArticle	2022	Gupta, M; Srikrishna, G; Klein, SL; Bishai, WR	Genetic and hormonal mechanisms underlying sex-specific immune responses in tuberculosis	TRENDS IN IMMUNOLOGY		1471-4906	10.1016/j.it.2022.06.004		Tuberculosis (TB), the world's deadliest bacterial infection, afflicts more human males than females, with a male/female (M/F) ratio of 1.7. Sex disparities in TB prevalence, pathophysiology, and clinical manifestations are widely reported, but the underlying biological mechanisms remain largely undefined. This review assesses epidemiological data on sex disparity in TB, as well as possible under…	2022-08	2023-08-29 17:16:45	2023-08-29 17:16:45		640-656		8	43										English				WOS:000837603800008				<p>Times Cited in Web of Science Core Collection:&nbsp;&nbsp;1<br/>Total Times Cited:&nbsp;&nbsp;1<br/>Cited Reference Count:&nbsp;&nbsp;169</p>			CD40 LIGAND; ESTROGEN; MOUSE MODELS; MYCOBACTERIUM-TUBERCULOSIS; NF-KAPPA-B; PULMONARY; SUSCEPTIBILITY; T-LYMPHOCYTES; TESTOSTERONE; TOLL-LIKE RECEPTORS
CYERG4XT	journalArticle	2022	Gupta, Manish; Srikrishna, Geetha; Klein, Sabra L.; Bishai, William R.	Genetic and hormonal mechanisms underlying sex-specific immune responses in tuberculosis.	Trends in immunology		1471-4981 1471-4906	10.1016/j.it.2022.06.004		Tuberculosis (TB), the world's deadliest bacterial infection, afflicts more human males than females, with a male/female (M/F) ratio of 1.7. Sex disparities in TB prevalence, pathophysiology, and clinical manifestations are widely reported, but the underlying biological mechanisms remain largely undefined. This review assesses epidemiological data on sex disparity in TB, as well as possible under…	2022-08	2023-08-29 17:16:00	2023-08-29 17:16:00		640-656		8	43		Trends Immunol								eng	Copyright © 2022 Elsevier Ltd. All rights reserved.						Place: England PMID: 35842266 PMCID: PMC9344469				*Mycobacterium tuberculosis; *Tuberculosis/genetics; Animals; Disease Susceptibility; Female; four core genotypes; Humans; Immunity; Male; sex chromosomes; sex differences; sex hormones; TB immune responses; tuberculosis; X chromosome inactivation escape; X-linked microRNAs
SGZK8BBB	journalArticle	2016	Ndlovu, H; Marakalala, MJ	Granulomas and inflammation: Host-Directed Therapies for Tuberculosis	FRONTIERS IN IMMUNOLOGY		1664-3224	10.3389/fimmu.2016.00434		Tuberculosis (TB) remains a leading global health problem that is aggravated by emergence of drug-resistant strains, which account for increasing number of treatment-refractory cases. Thus, eradication of this disease will strongly require better therapeutic strategies. Identification of host factors promoting disease progression may accelerate discovery of adjunct host-directed therapies (HDTs) …	2016-10-24	2023-08-29 17:16:47	2023-08-29 17:16:47					7										English				WOS:000385980200002				<p>Times Cited in Web of Science Core Collection:&nbsp;&nbsp;62<br/>Total Times Cited:&nbsp;&nbsp;65<br/>Cited Reference Count:&nbsp;&nbsp;129</p>			ADAPTIVE IMMUNE-RESPONSE; DENDRITIC CELLS; drug-resistant TB; granuloma; host-directed therapy; I INTERFERON; inflammation; INNATE IMMUNITY; MDR-TB; MEDIATES RESISTANCE; Mycobacterium tuberculosis; MYCOBACTERIUM-TUBERCULOSIS; NEUTROPHILIC INFLAMMATION; RELATIVE IMPORTANCE; SUPPRESSOR-CELLS; tissue pathology; tuberculosis; TUMOR-NECROSIS-FACTOR
TYE3RLPF	journalArticle	2019	Negi, S; Pahari, S; Bashir, H; Agrewala, JN	Gut Microbiota Regulates Mincle Mediated Activation of Lung Dendritic Cells to Protect Against Mycobacterium tuberculosis	FRONTIERS IN IMMUNOLOGY		1664-3224	10.3389/fimmu.2019.01142		Gut microbial components serve as ligand for various pattern recognition receptors (PRRs) present on immune cells and thereby regulates host immunity. Dendritic cells (DCs) are highly specialized innate cells involved in immune response to Mycobacterium tuberculosis (Mtb) infection. The gut-lung axis is a potential therapeutic target in tuberculosis; however, understanding of the innate immune me…	2019-05-28	2023-08-29 17:16:45	2023-08-29 17:16:45					10										English				WOS:000469268000001				<p>Times Cited in Web of Science Core Collection:&nbsp;&nbsp;44<br/>Total Times Cited:&nbsp;&nbsp;51<br/>Cited Reference Count:&nbsp;&nbsp;51</p>			ABILITY; antibiotics; COMMENSAL; DISEASE; gut-lung axis; IDENTIFICATION; INNATE; lung dendritic cells; mincle; MODEL; RECOGNITION; RESPONSES; T cells; T-CELLS; TOLL-LIKE RECEPTORS; tuberculosis
9DT85YNB	journalArticle	2014	Beverley, PCL; Sridhar, S; Lalvani, A; Tchilian, EZ	Harnessing local and systemic immunity for vaccines against tuberculosis	MUCOSAL IMMUNOLOGY		1933-0219	10.1038/mi.2013.99		The lung is the portal of entry for Mycobacterium tuberculosis (Mtb) and animal experimental evidence indicates that local immune defense mechanisms are crucial for protective immunity. Immunization via the lower respiratory tract efficiently induces a dividing, activated, antigen-dependent, lung-resident, memory T-cell population, which is partly recoverable by bronchoalveolar lavage. These cell…	2014-01	2023-08-29 17:16:47	2023-08-29 17:16:47		20-26		1	7										English				WOS:000328892900003				<p>Times Cited in Web of Science Core Collection:&nbsp;&nbsp;58<br/>Total Times Cited:&nbsp;&nbsp;59<br/>Cited Reference Count:&nbsp;&nbsp;84</p>			ACTIVE PULMONARY TUBERCULOSIS; AEROSOL CHALLENGE; ANTIGEN 85A; BACILLE CALMETTE-GUERIN; MUCOSAL IMMUNIZATION; MYCOBACTERIUM-BOVIS BCG; PROTECTIVE EFFICACY; SURFACTANT PROTEIN-A; T-CELL RESPONSES; VIRUS ANKARA
QJZKZK2S	journalArticle	2014	Beverley, P. C. L.; Sridhar, S.; Lalvani, A.; Tchilian, E. Z.	Harnessing local and systemic immunity for vaccines against tuberculosis.	Mucosal immunology		1935-3456 1933-0219	10.1038/mi.2013.99		The lung is the portal of entry for Mycobacterium tuberculosis (Mtb) and animal experimental evidence indicates that local immune defense mechanisms are crucial for protective immunity. Immunization via the lower respiratory tract efficiently induces a dividing, activated, antigen-dependent, lung-resident, memory T-cell population, which is partly recoverable by bronchoalveolar lavage. These cell…	2014-01	2023-08-29 17:16:00	2023-08-29 17:16:00		20-26		1	7		Mucosal Immunol								eng							Place: United States PMID: 24253104				Animals; BCG Vaccine/immunology; Humans; Immunity, Innate; Mycobacterium tuberculosis/*immunology; Tuberculosis Vaccines/*immunology; Tuberculosis/*immunology/*prevention & control
NV9AWTSJ	journalArticle	2016	Grover, A; McLean, JL; Troudt, JM; Foster, C; Izzo, L; Creissen, E; MacDonald, E; Troy, A; Izzo, AA	Heat killed Saccharomyces cerevisiae as an adjuvant for the induction of vaccine-mediated immunity against infection with Mycobacterium tuberculosis	VACCINE		0264-410X	10.1016/j.vaccine.2016.04.052		The use of novel vaccine delivery systems allows for the manipulation of the adaptive immune systems through the use of molecular adjuvants that target specific innate pathways. Such strategies have been used extensively for vaccines against cancer and multiple pathogens such as Mycobacterium tuberculosis. In the current study we used heat killed non-pathogenic recombinant Saccharomyces cerevisia…	2016-05-27	2023-08-29 17:16:43	2023-08-29 17:16:43		2798-2805		25	34										English				WOS:000377317600007				<p>Times Cited in Web of Science Core Collection:&nbsp;&nbsp;10<br/>Total Times Cited:&nbsp;&nbsp;10<br/>Cited Reference Count:&nbsp;&nbsp;32</p>			Animal models; CANDIDA-ALBICANS; DENDRITIC CELLS; EFFECTOR; EFFICACY; EPITOPES; GM-CSF; Immune response; PROTECTION; RECEPTOR AGONISTS; Recombinant heat killed yeast vaccine; REGULATORY T-CELLS; RESPONSES; Tuberculosis
XR8NDAGT	journalArticle	2016	Grover, Ajay; McLean, Jennifer L.; Troudt, JoLynn M.; Foster, Chad; Izzo, Linda; Creissen, Elisabeth; MacDonald, Elisabeth; Troy, Amber; Izzo, Angelo A.	Heat killed Saccharomyces cerevisiae as an adjuvant for the induction of vaccine-mediated immunity against infection with Mycobacterium tuberculosis.	Vaccine		1873-2518 0264-410X	10.1016/j.vaccine.2016.04.052		The use of novel vaccine delivery systems allows for the manipulation of the adaptive immune systems through the use of molecular adjuvants that target specific innate pathways. Such strategies have been used extensively for vaccines against cancer and multiple pathogens such as Mycobacterium tuberculosis. In the current study we used heat killed non-pathogenic recombinant Saccharomyces cerevisia…	2016-05-27	2023-08-29 17:16:00	2023-08-29 17:16:00		2798-2805		25	34		Vaccine								eng	Copyright © 2016 Elsevier Ltd. All rights reserved.						Place: Netherlands PMID: 27131285				Acyltransferases/*immunology; Adjuvants, Immunologic/*administration & dosage; Animal models; Animals; Antigens, Bacterial/*immunology; Bacterial Proteins/*immunology; Cytokines/immunology; Female; Hot Temperature; Immune response; Immunization, Secondary; Mice, Inbred C57BL; Mycobacterium tuberculosis; Recombinant heat killed yeast vaccine; Recombinant Proteins/immunology; Saccharomyces cerevisi…
CUKI6CGJ	journalArticle	2018	Lopez, V; Risalde, MA; Contreras, M; Mateos-Hernandez, L; Vicente, J; Gortazar, C; de la Fuente, J	Heat-inactivated Mycobacterium bovis protects zebrafish against mycobacteriosis	JOURNAL OF FISH DISEASES		0140-7775	10.1111/jfd.12847		Control of mycobacterial infection constitutes a priority for human and animal health worldwide. However, effective vaccines are needed for the control of human and animal tuberculosis (TB). Adult zebrafish have become a useful model for studying the pathophysiology of mycobacterial infection and for the development of novel interventions for TB control and prevention. Recently, parenteral and or…	2018-10	2023-08-29 17:16:45	2023-08-29 17:16:45		1515-1528		10	41										English				WOS:000444465500006				<p>Times Cited in Web of Science Core Collection:&nbsp;&nbsp;15<br/>Total Times Cited:&nbsp;&nbsp;15<br/>Cited Reference Count:&nbsp;&nbsp;62</p>			ADULT ZEBRAFISH; ANIMAL-MODEL; BACTERIAL ZOONOSES; complement component C3; DANIO-RERIO; FISH; fish innate immunity; fish mycobacteriosis; IMMUNE-RESPONSE; INNATE IMMUNITY; MARINUM INFECTION; PROGRESSION; tuberculosis; TUBERCULOSIS VACCINE; vaccine; zebrafish
ZATBTQFV	journalArticle	2018	López, Vladimir; Risalde, María Angeles; Contreras, Marinela; Mateos-Hernández, Lourdes; Vicente, Joaquin; Gortázar, Christian; de la Fuente, José	Heat-inactivated Mycobacterium bovis protects zebrafish against mycobacteriosis.	Journal of fish diseases		1365-2761 0140-7775	10.1111/jfd.12847		Control of mycobacterial infection constitutes a priority for human and animal health worldwide. However, effective vaccines are needed for the control of human and animal tuberculosis (TB). Adult zebrafish have become a useful model for studying the pathophysiology of mycobacterial infection and for the development of novel interventions for TB control and prevention. Recently, parenteral and or…	2018-10	2023-08-29 17:16:00	2023-08-29 17:16:00		1515-1528		10	41		J Fish Dis								eng	© 2018 John Wiley & Sons Ltd.						Place: England PMID: 29956837				*Hot Temperature; *Microbial Viability; Animals; complement component C3; Disease Models, Animal; Fish Diseases/immunology/microbiology/*prevention & control; fish innate immunity; fish mycobacteriosis; Immunity, Innate; Mycobacterium bovis/immunology; tuberculosis; Tuberculosis/immunology/prevention & control/*veterinary; Vaccination; vaccine; Vaccines, Inactivated/administration & dosage/*immun…
4UTATGB3	journalArticle	2015	Lenaerts, A; Barry, CE; Dartois, V	Heterogeneity in tuberculosis pathology, microenvironments and therapeutic responses	IMMUNOLOGICAL REVIEWS		0105-2896	10.1111/imr.12252		Tuberculosis (TB) lesions are extremely complex and dynamic. Here, we review the multiple types and fates of pulmonary lesions that form following infection by Mycobacterium tuberculosis and the impact of this spatial and temporal heterogeneity on the bacteria they harbor. The diverse immunopathology of granulomas and cavities generates a plethora of microenvironments to which M.tuberculosis baci…	2015-03	2023-08-29 17:16:44	2023-08-29 17:16:44		288-307		1	264										English				WOS:000350167200020				<p>Times Cited in Web of Science Core Collection:&nbsp;&nbsp;214<br/>Total Times Cited:&nbsp;&nbsp;216<br/>Cited Reference Count:&nbsp;&nbsp;143</p>			ANAEROBIC NITRATE REDUCTASE; animal models; biomarkers; GUINEA-PIG MODEL; immunopathology; IN-VITRO; INNATE IMMUNITY; LATENT TUBERCULOSIS; lesion dynamics; MOUSE MODEL; MYCOBACTERIUM-BOVIS BCG; NONREPLICATING PERSISTENCE; PULMONARY TUBERCULOSIS; RABBIT MODEL; tuberculosis
YLI8UINN	journalArticle	2019	Ogryzko, Nikolay V.; Lewis, Amy; Wilson, Heather L.; Meijer, Annemarie H.; Renshaw, Stephen A.; Elks, Philip M.	Hif-1α-Induced Expression of Il-1β Protects against Mycobacterial Infection in Zebrafish.	Journal of immunology (Baltimore, Md. : 1950)		1550-6606 0022-1767	10.4049/jimmunol.1801139		Drug-resistant mycobacteria are a rising problem worldwide. There is an urgent need to understand the immune response to tuberculosis to identify host targets that, if targeted therapeutically, could be used to tackle these currently untreatable infections. In this study we use an Il-1β fluorescent transgenic line to show that there is an early innate immune proinflammatory response to well-estab…	2019-01-15	2023-08-29 17:16:00	2023-08-29 17:16:00		494-502		2	202		J Immunol								eng	Copyright © 2019 The Authors.						Place: United States PMID: 30552162 PMCID: PMC6321843				Animals; Animals, Genetically Modified; Antitubercular Agents/metabolism; Cells, Cultured; Clustered Regularly Interspaced Short Palindromic Repeats; Disease Models, Animal; Gene Knockout Techniques; Green Fluorescent Proteins/genetics; Humans; Hypoxia-Inducible Factor 1, alpha Subunit/genetics/metabolism; Hypoxia/*metabolism; Immunity, Innate; Interleukin-1beta/genetics/*metabolism; Macrophages/…
C6CZS5YM	journalArticle	2018	Wang, Xiaolei; Tang, Xiaowei; Zhou, Zheng; Huang, Qing	Histone deacetylase 6 inhibitor enhances resistance to Mycobacterium tuberculosis infection through innate and adaptive immunity in mice.	Pathogens and disease		2049-632X	10.1093/femspd/fty064		Interleukin (IL)-10 plays a key role in immune response following mycobacterial infection, which can be inhibited by histone deacetylase (HDAC) 6. In this study, we explored whether Tubastatin A, a HDAC6 inhibitor, could enhance immune response and restrain mycobacterial growth. We established a mouse model using attenuated Mycobacterium tuberculosis (M.tbH37Ra) infection. The growth of mycobacte…	2018-08-01	2023-08-29 17:16:00	2023-08-29 17:16:00				6	76		Pathog Dis								eng							Place: United States PMID: 30085165				Adaptive Immunity/*drug effects; Animals; Chromatin Immunoprecipitation; Colony Count, Microbial; Dendritic Cells/immunology; Disease Models, Animal; Flow Cytometry; Histone Deacetylase 6/*antagonists & inhibitors; Histone Deacetylase Inhibitors/*administration & dosage; Hydroxamic Acids/*administration & dosage; Immunity, Innate/*drug effects; Immunologic Factors/*administration & dosage; Indole…
CEC69WWI	journalArticle	2018	Sallin, Michelle A.; Kauffman, Keith D.; Riou, Catherine; Du Bruyn, Elsa; Foreman, Taylor W.; Sakai, Shunsuke; Hoft, Stella G.; Myers, Timothy G.; Gardina, Paul J.; Sher, Alan; Moore, Rashida; Wilder-Kofie, Temeri; Moore, Ian N.; Sette, Alessandro; Lindestam Arlehamn, Cecilia S.; Wilkinson, Robert J.; Barber, Daniel L.	Host resistance to pulmonary Mycobacterium tuberculosis infection requires CD153 expression.	Nature microbiology		2058-5276	10.1038/s41564-018-0231-6		Mycobacterium tuberculosis infection (Mtb) is the leading cause of death due to a single infectious agent and is among the top ten causes of all human deaths worldwide(1). CD4 T cells are essential for resistance to Mtb infection, and for decades it has been thought that IFNγ production is the primary mechanism of CD4 T-cell-mediated protection(2,3). However, IFNγ responses do not correlate with …	2018-11	2023-08-29 17:16:00	2023-08-29 17:16:00		1198-1205		11	3		Nat Microbiol								eng							Place: England PMID: 30202016				*Gene Expression; Animals; Bacterial Load; CD30 Ligand/deficiency/*genetics/metabolism; CD4-Positive T-Lymphocytes/immunology/metabolism; Disease Models, Animal; Disease Resistance/*genetics/immunology; Host-Pathogen Interactions/immunology; Humans; Latent Tuberculosis/immunology/microbiology; Lung/immunology/microbiology; Mice; Mycobacterium tuberculosis/*immunology/physiology; Primates; Th1 Cel…
497YTS7M	journalArticle	2014	Mayer-Barber, Katrin D.; Andrade, Bruno B.; Oland, Sandra D.; Amaral, Eduardo P.; Barber, Daniel L.; Gonzales, Jacqueline; Derrick, Steven C.; Shi, Ruiru; Kumar, Nathella Pavan; Wei, Wang; Yuan, Xing; Zhang, Guolong; Cai, Ying; Babu, Subash; Catalfamo, Marta; Salazar, Andres M.; Via, Laura E.; Barry, Clifton E. 3rd; Sher, Alan	Host-directed therapy of tuberculosis based on interleukin-1 and type I interferon crosstalk.	Nature		1476-4687 0028-0836	10.1038/nature13489		Tuberculosis remains second only to HIV/AIDS as the leading cause of mortality worldwide due to a single infectious agent. Despite chemotherapy, the global tuberculosis epidemic has intensified because of HIV co-infection, the lack of an effective vaccine and the emergence of multi-drug-resistant bacteria. Alternative host-directed strategies could be exploited to improve treatment efficacy and o…	2014-07-03	2023-08-29 17:16:00	2023-08-29 17:16:00		99-103		7507	511		Nature								eng							Place: England PMID: 24990750 PMCID: PMC4809146				*Immunotherapy; Animals; Dinoprostone/antagonists & inhibitors/biosynthesis/metabolism; Disease Models, Animal; Female; Humans; Immunity, Innate/immunology; Interferon Type I/antagonists & inhibitors/biosynthesis/*immunology; Interleukin-1/*immunology; Male; Mice; Mice, Inbred C57BL; Mycobacterium tuberculosis/*immunology; Tuberculosis, Pulmonary/*immunology/microbiology/*therapy
6LJS3USS	journalArticle	2017	Scriba, TJ; Coussens, AK; Fletcher, HA	Human Immunology of Tuberculosis	MICROBIOLOGY SPECTRUM		2165-0497	10.1128/microbiolspec.TBTB2-0016-2016		Immunology is a central theme when it comes to tuberculosis (TB). The outcome of human infection with Mycobacterium tuberculosis is dependent on the ability of the immune response to clear or contain the infection. In cases where this fails, the bacterium replicates, disseminates within the host, and elicits a pathologic inflammatory response, and disease ensues. Clinical presentation of TB disea…	2017-02	2023-08-29 17:16:46	2023-08-29 17:16:46				1	5										English				WOS:000397274600014				<p>Times Cited in Web of Science Core Collection:&nbsp;&nbsp;80<br/>Total Times Cited:&nbsp;&nbsp;85<br/>Cited Reference Count:&nbsp;&nbsp;218</p>			DOUBLE-BLIND; HUMAN ALVEOLAR MACROPHAGES; HUMAN B-CELLS; HUMAN MONONUCLEAR PHAGOCYTES; HUMORAL IMMUNE-RESPONSE; LATENT TUBERCULOSIS; MYCOBACTERIUM-TUBERCULOSIS; PULMONARY TUBERCULOSIS; T-CELL RESPONSES; VITAMIN-D-RECEPTOR
XBJH6BK2	journalArticle	2017	Scriba, Thomas J.; Coussens, Anna K.; Fletcher, Helen A.	Human Immunology of Tuberculosis.	Microbiology spectrum		2165-0497	10.1128/microbiolspec.TBTB2-0016-2016		Immunology is a central theme when it comes to tuberculosis (TB). The outcome of human infection with Mycobacterium tuberculosis is dependent on the ability of the immune response to clear or contain the infection. In cases where this fails, the bacterium replicates, disseminates within the host, and elicits a pathologic inflammatory response, and disease ensues. Clinical presentation of TB disea…	2017-01	2023-08-29 17:16:00	2023-08-29 17:16:00				1	5		Microbiol Spectr								eng							Place: United States PMID: 28155806				*Adaptive Immunity; *Immunity, Innate; Animals; Humans; Tuberculosis/*immunology
4LAAA9TM	journalArticle	2016	Scriba, Thomas J.; Coussens, Anna K.; Fletcher, Helen A.	Human Immunology of Tuberculosis.	Microbiology spectrum		2165-0497	10.1128/microbiolspec.TBTB2-0016-2016		Immunology is a central theme when it comes to tuberculosis (TB). The outcome of human infection with Mycobacterium tuberculosis is dependent on the ability of the immune response to clear or contain the infection.In cases where this fails, the bacterium replicates, disseminates within the host, and elicits a pathologic inflammatory response, and disease ensues. Clinical presentation of TB diseas…	2016-08	2023-08-29 17:16:00	2023-08-29 17:16:00				4	4		Microbiol Spectr								eng							Place: United States PMID: 27726784				*Adaptive Immunity; *Immunity, Innate; Animals; Diagnostic Tests, Routine/methods; Disease Models, Animal; Disease Susceptibility; Humans; Immunoassay/methods; Mycobacterium tuberculosis/*immunology; Tuberculosis/diagnosis/*immunology
2NI8GZMV	journalArticle	2016	Scriba, Thomas J.; Coussens, Anna K.; Fletcher, Helen A.	Human Immunology of Tuberculosis.	Microbiology spectrum		2165-0497	10.1128/microbiolspec.TBTB2-0016-2016		Immunology is a central theme when it comes to tuberculosis (TB). The outcome of human infection with Mycobacterium tuberculosis is dependent on the ability of the immune response to clear or contain the infection.In cases where this fails, the bacterium replicates, disseminates within the host, and elicits a pathologic inflammatory response, and disease ensues. Clinical presentation of TB diseas…	2016-10	2023-08-29 17:16:00	2023-08-29 17:16:00				5	4		Microbiol Spectr								eng							Place: United States PMID: 27740453				Humans; Mycobacterium tuberculosis/*immunology; Tuberculosis/*immunology/microbiology
P3YDDL84	journalArticle	2021	Edmans, MD; Connelley, TK; Jayaraman, S; Vrettou, C; Vordermeier, M; Mak, JYW; Liu, LG; Fairlie, DP; Maze, EA; Chrun, T; Klenerman, P; Eckle, SBG; Tchilian, E; Benedictus, L	Identification and Phenotype of MAIT Cells in Cattle and Their Response to Bacterial Infections	FRONTIERS IN IMMUNOLOGY		1664-3224	10.3389/fimmu.2021.627173		Mucosal-associated invariant T (MAIT) cells are a population of innate-like T cells that utilize a semi-invariant T cell receptor (TCR) alpha chain and are restricted by the highly conserved antigen presenting molecule MR1. MR1 presents microbial riboflavin biosynthesis derived metabolites produced by bacteria and fungi. Consistent with their ability to sense ligands derived from bacterial source…	2021-03-11	2023-08-29 17:16:48	2023-08-29 17:16:48					12										English				WOS:000632440300001				<p>Times Cited in Web of Science Core Collection:&nbsp;&nbsp;9<br/>Total Times Cited:&nbsp;&nbsp;9<br/>Cited Reference Count:&nbsp;&nbsp;77</p>			bovine tuberculosis; cattle; mastitis; MR1 tetramer; mucosal-associated invariant T cells; T cell receptor; unconventional T cell
MCKEXD8Z	journalArticle	2021	Blanco, FC; Gravisaco, MJ; Bigi, MM; Garcia, EA; Marquez, C; McNeil, M; Jackson, M; Bigi, F	Identifying Bacterial and Host Factors Involved in the Interaction of Mycobacterium bovis with the Bovine Innate Immune Cells	FRONTIERS IN IMMUNOLOGY		1664-3224	10.3389/fimmu.2021.674643		Bovine tuberculosis is an important animal and zoonotic disease caused by Mycobacterium bovis. The innate immune response is the first line of defense against pathogens and is also crucial for the development of an efficient adaptive immune response. In this study we used an in vitro co-culture model of antigen presenting cells (APC) and autologous lymphocytes derived from peripheral blood mononu…	2021-07-15	2023-08-29 17:16:42	2023-08-29 17:16:42					12										English				WOS:000679373000001				<p>Times Cited in Web of Science Core Collection:&nbsp;&nbsp;0<br/>Total Times Cited:&nbsp;&nbsp;0<br/>Cited Reference Count:&nbsp;&nbsp;79</p>			ANTIGEN; BCG; bovine tuberculosis; CATTLE; DELAYED-TYPE HYPERSENSITIVITY; DELTA T-CELLS; ESAT-6; GAMMA; innate immune response; MACROPHAGES; Mycobacterium bovis; NK cells; PULMONARY TUBERCULOSIS; RESPONSES; VIRULENT
HUL5Z6PA	journalArticle	2016	Huang, Yinxia; Matsumura, Yumiko; Hatano, Shinya; Noguchi, Naoto; Murakami, Tesshin; Iwakura, Yoichiro; Sun, Xun; Ohara, Naoya; Yoshikai, Yasunobu	IL-21 inhibits IL-17A-producing γδ T-cell response after infection with Bacillus Calmette-Guérin via induction of apoptosis.	Innate immunity		1753-4267 1753-4259	10.1177/1753425916664125		Innate γδ T cells expressing Vγ6 produce IL-17A at an early stage following infection with Mycobacterium bovis Bacillus Calmette-Guérin (BCG). In this study, we used IL-21 receptor knockout (IL-21R KO) mice and IL-21-producing recombinant BCG mice (rBCG-Ag85B-IL-21) to examine the role of IL-21 in the regulation of IL-17A-producing innate γδ T-cell response following BCG infection. IL-17A-produci…	2016-11	2023-08-29 17:16:00	2023-08-29 17:16:00		588-597		8	22		Innate Immun								eng							Place: United States PMID: 27554052				Animals; apoptosis; Apoptosis; BCG; BCG Vaccine/*immunology; Bcl-2-Like Protein 11/metabolism; Cells, Cultured; Humans; IL-17A; IL-21; Immunity, Innate; Interleukin-17/metabolism; Interleukins/genetics/*metabolism; Mice; Mice, Inbred C57BL; Mice, Knockout; Mycobacterium bovis/*immunology; Peritoneal Cavity/microbiology/*pathology; Receptors, Antigen, T-Cell, gamma-delta/metabolism; Receptors, Int…
QF7DVN4X	journalArticle	2017	Venkatasubramanian, S.; Cheekatla, S.; Paidipally, P.; Tripathi, D.; Welch, E.; Tvinnereim, A. R.; Nurieva, R.; Vankayalapati, R.	IL-21-dependent expansion of memory-like NK cells enhances protective immune responses against Mycobacterium tuberculosis.	Mucosal immunology		1935-3456 1933-0219	10.1038/mi.2016.105		Natural killer (NK) cells are traditionally considered as innate cells, but recent studies suggest that NK cells can distinguish antigens, and that memory NK cells expand and protect against viral pathogens. Limited information is available about the mechanisms involved in memory-like NK cell expansion, and their role in bacterial infections and vaccine-induced protective immune responses. In the…	2017-07	2023-08-29 17:16:00	2023-08-29 17:16:00		1031-1042		4	10		Mucosal Immunol								eng							Place: United States PMID: 27924822 PMCID: PMC5462891				Adolescent; Adult; Aged; Animals; Antibodies, Blocking/metabolism; Cell Proliferation; Disease Models, Animal; Female; Humans; Immunity, Innate; Immunologic Memory; Interleukins/genetics/*metabolism; Killer Cells, Natural/*immunology; Latent Tuberculosis/*immunology; Male; Mice; Mice, Inbred C57BL; Mice, Knockout; Middle Aged; Mycobacterium bovis/*immunology; Mycobacterium tuberculosis/*immunolog…
KAL3NUIC	journalArticle	2018	Ronacher, Katharina; Sinha, Roma; Cestari, Michelle	IL-22: An Underestimated Player in Natural Resistance to Tuberculosis?	Frontiers in immunology		1664-3224	10.3389/fimmu.2018.02209		Approximately 10% of individuals latently infected with Mycobacterium tuberculosis (Mtb) develop active tuberculosis (TB) during their lifetime. Although it is well recognized that T-helper 1 immune responses are crucial for containing latent TB infection, the full array of host factors conferring protective immunity from TB progression are not completely understood. IL-22 is produced by cells of…	2018	2023-08-29 17:16:00	2023-08-29 17:16:00		2209			9		Front Immunol								eng							Place: Switzerland PMID: 30319650 PMCID: PMC6167461				Animals; Disease Models, Animal; Disease Resistance/*immunology; Epithelial Cells/immunology/microbiology; Humans; IL-22R1; interleukin-22; Interleukins/*immunology/metabolism; Killer Cells, Natural/immunology/metabolism; Latent Tuberculosis/blood/*immunology/microbiology; Lung/cytology/immunology/microbiology; Lymphocyte Activation/immunology; Macrophages/immunology/metabolism/microbiology; Myco…
8ZZ6TGEC	journalArticle	2017	Gopal, Radha; Rapaka, Rekha R.; Kolls, Jay K.	Immune reconstitution inflammatory syndrome associated with pulmonary pathogens.	European respiratory review : an official journal of the European Respiratory Society		1600-0617 0905-9180	10.1183/16000617.0042-2016		Immune reconstitution inflammatory syndrome (IRIS) is an exaggerated immune response to a variety of pathogens in response to antiretroviral therapy-mediated recovery of the immune system in HIV-infected patients. Although IRIS can occur in many organs, pulmonary IRIS, associated with opportunistic infections such as Mycobacterium tuberculosis and Pneumocystis jirovecii, is particularly associate…	2017-01	2023-08-29 17:16:00	2023-08-29 17:16:00				143	26		Eur Respir Rev								eng	Copyright ©ERS 2017.						Place: England PMID: 28049128 PMCID: PMC5642276				*Adaptive Immunity; *Immunity, Innate; Animals; Cytokines/immunology/metabolism; Disease Models, Animal; Host-Pathogen Interactions/*immunology; Humans; Immune Reconstitution Inflammatory Syndrome/diagnosis/genetics/*immunology/metabolism; Inflammation Mediators/immunology/metabolism; Lymphocyte Subsets/immunology/metabolism; Mice, Knockout; Primates; Prognosis; Respiratory Tract Infections/diagn…
XM3ZEAY5	journalArticle	2014	Pagán, Antonio J.; Ramakrishnan, Lalita	Immunity and Immunopathology in the Tuberculous Granuloma.	Cold Spring Harbor perspectives in medicine		2157-1422	10.1101/cshperspect.a018499		Granulomas, organized aggregates of immune cells, are a defining feature of tuberculosis (TB). Granuloma formation is implicated in the pathogenesis of a variety of inflammatory disorders. However, the tuberculous granuloma has been assigned the role of a host protective structure which "walls-off" mycobacteria. Work conducted over the past decade has provided a more nuanced view of its role in p…	2014-11-06	2023-08-29 17:16:00	2023-08-29 17:16:00				9	5		Cold Spring Harb Perspect Med								eng	Copyright © 2015 Cold Spring Harbor Laboratory Press; all rights reserved.						Place: United States PMID: 25377142 PMCID: PMC4561401				Animals; Antigens, Bacterial/immunology; Apoptosis/immunology; Bacterial Proteins/immunology; Disease Models, Animal; Granuloma/*immunology; Humans; Immunity, Innate/immunology; Macrophages/immunology; Matrix Metalloproteinase 9/immunology; Mycobacterium tuberculosis/immunology/pathogenicity; Necrosis/immunology; Neutrophils/immunology; T-Lymphocytes/immunology; Tuberculosis/*immunology/transmiss…
XV6L5HMZ	journalArticle	2019	Sia, JK; Rengarajan, J	Immunology of Mycobacterium tuberculosis Infections	MICROBIOLOGY SPECTRUM		2165-0497	10.1128/microbiolspec.GPP3-0022-2018		Tuberculosis (TB) is a serious global public health challenge that results in significant morbidity and mortality worldwide. TB is caused by infection with the bacilli Mycobacterium tuberculosis (M. tuberculosis), which has evolved a wide variety of strategies in order to thrive within its host. Understanding the complex interactions between M. tuberculosis and host immunity can inform the ration…	2019-07	2023-08-29 17:16:44	2023-08-29 17:16:44				4	7										English				WOS:000482711900008				<p>Times Cited in Web of Science Core Collection:&nbsp;&nbsp;111<br/>Total Times Cited:&nbsp;&nbsp;126<br/>Cited Reference Count:&nbsp;&nbsp;482</p>			ACTIVE PULMONARY TUBERCULOSIS; ADAPTIVE IMMUNE-RESPONSE; BACILLE CALMETTE-GUERIN; CYTOSOLIC SURVEILLANCE PATHWAY; IMMUNODEFICIENCY-VIRUS TYPE-1; INHERITED INTERLEUKIN-12 DEFICIENCY; INTERFERON-GAMMA-RECEPTOR; LONG-TERM CONTROL; NITRIC-OXIDE SYNTHASE; T-CELL RESPONSES
UC4TDF24	journalArticle	2019	Sia, Jonathan Kevin; Rengarajan, Jyothi	Immunology of Mycobacterium tuberculosis Infections.	Microbiology spectrum		2165-0497	10.1128/microbiolspec.GPP3-0022-2018		Tuberculosis (TB) is a serious global public health challenge that results in significant morbidity and mortality worldwide. TB is caused by infection with the bacilli Mycobacterium tuberculosis (M. tuberculosis), which has evolved a wide variety of strategies in order to thrive within its host. Understanding the complex interactions between M. tuberculosis and host immunity can inform the ration…	2019-07	2023-08-29 17:16:00	2023-08-29 17:16:00				4	7		Microbiol Spectr								eng							Place: United States PMID: 31298204 PMCID: PMC6636855				Adaptive Immunity; Animals; Granuloma/diagnosis/immunology/microbiology; Humans; Immune Evasion; Immunity, Innate; Mycobacterium tuberculosis/genetics/immunology/*physiology; Tuberculosis/diagnosis/*immunology/*microbiology
CDMZDRZP	journalArticle	2015	Flynn, JoAnne L.; Gideon, Hannah P.; Mattila, Joshua T.; Lin, Philana Ling	Immunology studies in non-human primate models of tuberculosis.	Immunological reviews		1600-065X 0105-2896	10.1111/imr.12258		Non-human primates, primarily macaques, have been used to study tuberculosis for decades. However, in the last 15 years, this model has been refined substantially to allow careful investigations of the immune response and host-pathogen interactions in Mycobacterium tuberculosis infection. Low-dose challenge with fully virulent strains in cynomolgus macaques result in the full clinical spectrum se…	2015-03	2023-08-29 17:16:00	2023-08-29 17:16:00		60-73		1	264		Immunol Rev								eng	© 2015 John Wiley & Sons A/S. Published by John Wiley & Sons Ltd.						Place: England PMID: 25703552 PMCID: PMC4339213				*Disease Models, Animal; *Primates; Adaptive Immunity; Animals; Cytokines/genetics/metabolism; granuloma; Granuloma/genetics/immunology/metabolism/microbiology/pathology; Host-Pathogen Interactions/immunology; Humans; Immunity, Innate; immunology; Immunomodulation; lymph node; Lymph Nodes/microbiology/pathology; Macaca; macaque; Macrophages/immunology/metabolism; Mycobacterium tuberculosis/*immun…
8CEPW24Q	journalArticle	2021	Ramos-Espinosa, O; Mata-Espinosa, D; Francisco-Cruz, A; Lopez-Torres, MO; Hernandez-Bazan, S; Barrios-Payan, J; Marquina-Castillo, B; Carretero, M; del Rio, M; Hernandez-Pando, R	Immunotherapeutic effect of adenovirus encoding antimicrobial peptides in experimental pulmonary tuberculosis	JOURNAL OF LEUKOCYTE BIOLOGY		0741-5400	10.1002/JLB.4MA0920-627R		As components of the innate immune response, antimicrobial peptides (AMPs) efficiently contribute to infection control and maintenance of a latent state in pulmonary tuberculosis (TB). As a therapeutic strategy, the administration of recombinant AMPs could be limited by enzymatic degradation and high production costs. Likewise, strategies based on the induction of AMPs have generated controversia…	2021-11	2023-08-29 17:16:46	2023-08-29 17:16:46		951-963		5	110										English				WOS:000626058900001				<p>Times Cited in Web of Science Core Collection:&nbsp;&nbsp;2<br/>Total Times Cited:&nbsp;&nbsp;3<br/>Cited Reference Count:&nbsp;&nbsp;41</p>			adenovirus; antimicrobial peptides; CATHELICIDIN; DOUBLE-BLIND; GENE-THERAPY; HOST-DEFENSE; IMMUNE-RESPONSE; immunopathology; immunotherapy; INFECTION; L-ISOLEUCINE; MYCOBACTERIUM-TUBERCULOSIS; PREVENTIVE THERAPY; tuberculosis; VITAMIN-D
EQ663M7B	journalArticle	2014	Mir, Shabir Ahmad; Sharma, Sadhna	Immunotherapeutic potential of N-formylated peptides of ESAT-6 and glutamine synthetase in experimental tuberculosis.	International immunopharmacology		1878-1705 1567-5769	10.1016/j.intimp.2013.09.010		Recent understanding of the pathogenesis of tuberculosis allows the possible application of immunotherapy for the treatment of tuberculosis. Therapies that would upregulate the host anti mycobacterial innate and/or adaptive immune response have been supposed to be useful in the treatment of tuberculosis. Since N-formyl peptides are products of bacterial metabolism, and their binding to a specific…	2014-02	2023-08-29 17:16:00	2023-08-29 17:16:00		298-303		2	18		Int Immunopharmacol								eng	Copyright © 2013 Elsevier B.V. All rights reserved.						Place: Netherlands PMID: 24369314				Animals; Antigens, Bacterial/*immunology; Antituberculosis drugs; Bacterial Load; Bacterial Proteins/*immunology; Chemotherapy; Disease Models, Animal; Early secreted antigenic target-6 and glutamine synthetase; Female; Glutamate-Ammonia Ligase/*immunology; Immunologic Factors/pharmacology/*therapeutic use; Immunotherapy; Lung/drug effects/microbiology/pathology; Mice; Mice, Inbred BALB C; Mycoba…
4C6ZDJTJ	journalArticle	2021	Aqdas, M; Maurya, SK; Pahari, S; Singh, S; Khan, N; Sethi, K; Kaur, G; Agrewala, JN	Immunotherapeutic Role of NOD-2 and TLR-4 Signaling as an Adjunct to Antituberculosis Chemotherapy	ACS INFECTIOUS DISEASES		2373-8227	10.1021/acsinfecdis.1c00136		Tuberculosis (TB) treatment is lengthy and inflicted with severe side-effects. Here, we attempted a novel strategy to reinforce host immunity through NOD-like receptor (NOD-2) and Toll-like receptor (TLR-4) signaling in the murine model of TB. Intriguingly, we noticed that it not only bolstered the immunity but also reduced the dose and duration of rifampicin and isoniazid therapy. Further, we ob…	2021-11-12	2023-08-29 17:16:47	2023-08-29 17:16:47		2999-3008		11	7										English				WOS:000719871200008				<p>Times Cited in Web of Science Core Collection:&nbsp;&nbsp;3<br/>Total Times Cited:&nbsp;&nbsp;3<br/>Cited Reference Count:&nbsp;&nbsp;46</p>			antibiotics; DENDRITIC CELLS; host-directed therapy; IMMUNE-RESPONSE; IN-VIVO; INNATE; MURINE MODEL; Mycobacterium tuberculosis; MYCOBACTERIUM-TUBERCULOSIS INFECTION; RECOGNITION; RESISTANCE; SUPPRESSION; VACCINE
WJC6BZUG	journalArticle	2017	Ibrahim, Marwa K.; Zambruni, Mara; Melby, Christopher L.; Melby, Peter C.	Impact of Childhood Malnutrition on Host Defense and Infection.	Clinical microbiology reviews		1098-6618 0893-8512	10.1128/CMR.00119-16		The global impact of childhood malnutrition is staggering. The synergism between malnutrition and infection contributes substantially to childhood morbidity and mortality. Anthropometric indicators of malnutrition are associated with the increased risk and severity of infections caused by many pathogens, including viruses, bacteria, protozoa, and helminths. Since childhood malnutrition commonly i…	2017-10	2023-08-29 17:16:00	2023-08-29 17:16:00		919-971		4	30		Clin Microbiol Rev								eng	Copyright © 2017 American Society for Microbiology.						Place: United States PMID: 28768707 PMCID: PMC5608884				*Malnutrition; Animals; Communicable Diseases/epidemiology/*immunology; Disease Susceptibility; host defense; Humans; Immune System/immunology; immunology; infectious disease; malaria; malnutrition; micronutrients; Mycobacterium tuberculosis; pneumonia; Prospective Studies; Risk Factors; sepsis
NZM462U2	journalArticle	2017	Filio-Rodríguez, Georgina; Estrada-García, Iris; Arce-Paredes, Patricia; Moreno-Altamirano, María M.; Islas-Trujillo, Sergio; Ponce-Regalado, M. Dolores; Rojas-Espinosa, Oscar	In vivo induction of neutrophil extracellular traps by Mycobacterium tuberculosis in a guinea pig model.	Innate immunity		1753-4267 1753-4259	10.1177/1753425917732406		In 2004, a novel mechanism of cellular death, called 'NETosis', was described in neutrophils. This mechanism, different from necrosis and apoptosis, is characterized by the release of chromatin webs admixed with microbicidal granular proteins and peptides (NETs). NETs trap and kill a variety of microorganisms. Diverse microorganisms, including Mycobacterium tuberculosis, are NET inducers in vitro…	2017-10	2023-08-29 17:16:00	2023-08-29 17:16:00		625-637		7	23		Innate Immun								eng							Place: United States PMID: 28929912				Animals; Antigens, Bacterial/immunology; Disease Models, Animal; Extracellular Traps/*metabolism; guinea pig; Guinea Pigs; Histones/metabolism; Hot Temperature; Humans; In vivo; Mycobacterium tuberculosis; Mycobacterium tuberculosis/*immunology; NETs; neutrophils; Neutrophils/*immunology; Pancreatic Elastase/metabolism; Peroxidase/metabolism; Reactive Oxygen Species/metabolism; Tuberculosis/immun…
53VG6UKH	journalArticle	2020	Alim, Mohammad Abdul; Kupz, Andreas; Sikder, Suchandan; Rush, Catherine; Govan, Brenda; Ketheesan, Natkunam	Increased susceptibility to Mycobacterium tuberculosis infection in a diet-induced murine model of type 2 diabetes.	Microbes and infection		1769-714X 1286-4579	10.1016/j.micinf.2020.03.004		Tuberculosis (TB)-type 2 diabetes mellitus (T2D) comorbidity is re-emerging as a global public health problem. T2D is a major risk factor for increased susceptibility to TB infection and reactivation leading to higher morbidity and mortality. The pathophysiological mechanisms of T2D contributing to TB susceptibility are not fully understood, but likely involve dysregulated immune responses. In th…	2020-09	2023-08-29 17:16:00	2023-08-29 17:16:00		303-311		8	22		Microbes Infect								eng	Copyright © 2020 Institut Pasteur. Published by Elsevier Masson SAS. All rights reserved.						Place: France PMID: 32234542				*Disease Models, Animal; Animals; Bacterial Load; Comorbidity; Cytokines/metabolism; Diabetes Mellitus, Type 2/*epidemiology/immunology/microbiology/pathology; Diet/adverse effects; Disease Susceptibility; Inflammation; Macrophage; Macrophages/immunology; Mice; Murine model; Mycobacterium tuberculosis; Mycobacterium tuberculosis/physiology; Phagocytosis; Survival Rate; Tuberculosis/*epidemiology/…
3TFS639Q	journalArticle	2020	Salinas-Carmona, Mario C.; Longoria-Lozano, Ossian; Garza-Esquivel, Humberto R.; López-Ulloa, Juan; Reyes-Carrillo, Jorge; Vázquez-Marmolejo, Anna Velia	Inducible nitric oxide synthase blockade with aminoguanidine, protects mice infected with Nocardia brasiliensis from actinomycetoma development.	PLoS neglected tropical diseases		1935-2735 1935-2727	10.1371/journal.pntd.0008775		Mycetoma is a chronic infectious disease that can be caused by fungi or bacteria, Madurella mycetomatis and Nocardia brasiliensis are frequent etiologic agents of this disease. Mycetoma produced by bacteria is known as actinomycetoma. In mycetoma produced by fungi (eumycetoma) and actinomycetoma, diagnosis of the disease is based on clinical findings: severe inflammation, with deformities of affe…	2020-10	2023-08-29 17:16:00	2023-08-29 17:16:00		e0008775		10	14		PLoS Negl Trop Dis								eng							Place: United States PMID: 33091049 PMCID: PMC7580934				Animals; Disease Progression; Female; Guanidines/*administration & dosage; Humans; Macrophages/immunology; Mice; Mice, Inbred BALB C; Mycetoma/*drug therapy/*enzymology/immunology/microbiology; Neutrophils/immunology; Nitric Oxide Synthase Type II/antagonists & inhibitors/genetics/*immunology; Nitric Oxide/immunology; Nocardia/drug effects/physiology
2XQH96XT	journalArticle	2017	Kumar Nathella, Pavan; Babu, Subash	Influence of diabetes mellitus on immunity to human tuberculosis.	Immunology		1365-2567 0019-2805	10.1111/imm.12762		Type 2 diabetes mellitus(DM) is a major risk factor for the development of active pulmonary tuberculosis (TB), with development of DM pandemic in countries where TB is also endemic. Understanding the impact of DM on TB and the determinants of co-morbidity is essential in responding to this growing public health problem with improved therapeutic approaches. Despite the clinical and public health s…	2017-09	2023-08-29 17:16:00	2023-08-29 17:16:00		13-24		1	152		Immunology								eng	© 2017 John Wiley & Sons Ltd.						Place: England PMID: 28543817 PMCID: PMC5543489				*Adaptive Immunity; *Immunity, Innate; Animals; Antigens, Bacterial/*immunology; B cells; CD4-Positive T-Lymphocytes/*immunology/microbiology; Comorbidity; diabetes mellitus; Diabetes Mellitus, Type 2/epidemiology/*immunology; Disease Models, Animal; Humans; latent tuberculosis; monocytes and dendritic cells; Mycobacterium tuberculosis/*immunology; Prediabetic State/epidemiology/*immunology; Prog…
9XYB4Q4B	journalArticle	2022	Arteche-Villasol, N; Gutierrez-Exposito, D; Elguezabal, N; Sevilla, IA; Vallejo, R; Espinosa, J; Ferreras, MD; Benavides, J; Perez, V	Influence of Heterologous and Homologous Vaccines, and Their Components, on the Host Immune Response and Protection Against Experimental Caprine Paratuberculosis	FRONTIERS IN VETERINARY SCIENCE		2297-1769	10.3389/fvets.2021.744568		Vaccination against paratuberculosis, a chronic disease of ruminants caused by Mycobacterium avium subsp. paratuberculosis (Map), has been considered as the most effective control method. However, protection is incomplete, and the mechanisms operating in the response of the animals to vaccination are not fully understood. Therefore, this study analyzed the immune response and the effects on prote…	2022-01-05	2023-08-29 17:16:46	2023-08-29 17:16:46					8										English				WOS:000756104200001				<p>Times Cited in Web of Science Core Collection:&nbsp;&nbsp;2<br/>Total Times Cited:&nbsp;&nbsp;2<br/>Cited Reference Count:&nbsp;&nbsp;83</p>			adjuvant; AVIUM SUBSP PARATUBERCULOSIS; cross-protection; EXPERIMENTAL-INFECTION; HIMB; INNATE IMMUNITY; INTERFERON-GAMMA; JOHNES-DISEASE; KILLED VACCINE; MYCOBACTERIUM-BOVIS; paratuberculosis; PATHOLOGICAL FINDINGS; SEQUENTIAL DEVELOPMENT; SHEEP; tuberculosis; vaccination
XYTVCRQL	journalArticle	2016	Jurcic Smith, Kristen L.; Lee, Sunhee	Inhibition of apoptosis by Rv2456c through Nuclear factor-κB extends the survival of Mycobacterium tuberculosis.	International journal of mycobacteriology		2212-554X 2212-5531	10.1016/j.ijmyco.2016.06.018		Mycobacterium tuberculosis, the causative agent of tuberculosis, is an intracellular pathogen with several survival mechanisms aimed at subverting the host immune system. Apoptosis has been shown to be mycobactericidal, to activate CD8(+) T cells, and to be modulated by mycobacterial proteins. Since few mycobacterial proteins have so far been directly implicated in the interactions between M. tub…	2016-12	2023-08-29 17:16:00	2023-08-29 17:16:00		426-436		4	5		Int J Mycobacteriol								eng	Copyright Â© 2016 Asian-African Society for Mycobacteriology. Published by Elsevier Ltd. All rights reserved.						Place: India PMID: 27931684 PMCID: PMC5975360				*Apoptosis; *Host-Pathogen Interactions; *Immunity, Innate; *Microbial Viability; Animals; Apoptosis; Apoptosis Regulatory Proteins/*metabolism; Bacterial Proteins/*metabolism; Cell Line; Disease Models, Animal; DNA Transposable Elements; Humans; Mice, Inbred C57BL; Mutagenesis, Insertional; Mycobacterium tuberculosis; Mycobacterium tuberculosis/immunology/*physiology; Tuberculosis; Tuberculosis/…
9QJHHVG9	journalArticle	2015	Mayer-Barber, KD; Barber, DL	Innate and Adaptive Cellular Immune Responses to Mycobacterium tuberculosis Infection	COLD SPRING HARBOR PERSPECTIVES IN MEDICINE		2157-1422	10.1101/cshperspect.a018424		Host resistance to Mycobacterium tuberculosis (Mtb) infection requires the coordinated efforts of innate and adaptive immune cells. Diverse pulmonary myeloid cell populations respond to Mtb with unique contributions to both host-protective and potentially detrimental inflammation. Although multiple cell types of the adaptive immune system respond to Mtb infection, CD4 T cells are the principal an…	2015-12	2023-08-29 17:16:43	2023-08-29 17:16:43				12	5										English				WOS:000368599500008				<p>Times Cited in Web of Science Core Collection:&nbsp;&nbsp;76<br/>Total Times Cited:&nbsp;&nbsp;81<br/>Cited Reference Count:&nbsp;&nbsp;169</p>			CD4(+) T-CELLS; IFN-GAMMA; IMMUNODEFICIENCY-VIRUS-INFECTION; IN-VIVO DEPLETION; INTERFERON-GAMMA; LUNG DENDRITIC CELLS; NITRIC-OXIDE SYNTHASE; PNEUMOCYSTIS-CARINII-PNEUMONIA; PULMONARY TUBERCULOSIS; W-BEIJING STRAINS
N2IECK7V	journalArticle	2015	Mayer-Barber, Katrin D.; Barber, Daniel L.	Innate and Adaptive Cellular Immune Responses to Mycobacterium tuberculosis Infection.	Cold Spring Harbor perspectives in medicine		2157-1422	10.1101/cshperspect.a018424		Host resistance to Mycobacterium tuberculosis (Mtb) infection requires the coordinated efforts of innate and adaptive immune cells. Diverse pulmonary myeloid cell populations respond to Mtb with unique contributions to both host-protective and potentially detrimental inflammation. Although multiple cell types of the adaptive immune system respond to Mtb infection, CD4 T cells are the principal an…	2015-07-17	2023-08-29 17:16:00	2023-08-29 17:16:00				12	5		Cold Spring Harb Perspect Med								eng	Copyright © 2015 Cold Spring Harbor Laboratory Press; all rights reserved.						Place: United States PMID: 26187873 PMCID: PMC4665043				*Immunity, Cellular; *Immunity, Humoral; *Immunity, Innate; Animals; CD4-Positive T-Lymphocytes/*immunology; Dendritic Cells/metabolism; Disease Models, Animal; Guinea Pigs; Humans; Macrophages; Mice; Mycobacterium tuberculosis; Tuberculosis, Pulmonary/*immunology; Vaccination
T6E95XL2	journalArticle	2016	Schorey, Jeffrey S.; Schlesinger, Larry S.	Innate Immune Responses to Tuberculosis.	Microbiology spectrum		2165-0497	10.1128/microbiolspec.TBTB2-0010-2016		Tuberculosis remains one of the greatest threats to human health. The causative bacterium, Mycobacterium tuberculosis, is acquired by the respiratory route. It is exquisitely adapted to humans and is a prototypic intracellular pathogen of macrophages, with alveolar macrophages being the primary conduit of infection and disease. However, M. tuberculosis bacilli interact with and are affected by se…	2016-12	2023-08-29 17:16:00	2023-08-29 17:16:00				6	4		Microbiol Spectr								eng							Place: United States PMID: 28087945				*Host-Pathogen Interactions; *Immunity, Innate; Animals; Disease Models, Animal; Humans; Mycobacterium tuberculosis/*immunology; Tuberculosis/*immunology
M25JC3IK	journalArticle	2018	Ushigusa, Takahiro; Koyama, Yoshiyuki; Ito, Tomoko; Watanabe, Kenichi; Chambers, James K.; Hasegawa, Aya; Uchida, Kazuyuki; Kanegi, Ryoji; Hatoya, Shingo; Inaba, Toshio; Sugiura, Kikuya	Innate immunity mediated by dendritic cells/macrophages plays a central role in the early period in tumor treatment using gene of Mycobacterium tuberculosis antigen.	The Journal of veterinary medical science		1347-7439 0916-7250	10.1292/jvms.17-0466		By using a complex of DNA, polyethylenimine and chondroitin sulfate, the in vivo transfection of early secretory antigenic target-6 (ESAT-6) gene into tumor cells was found to cause significant suppression of the tumor growth. In order to apply the method in clinical cancer treatment in dogs and cats, mechanisms underlying the suppressive effects were investigated in a tumor-bearing mouse model. …	2018-02-09	2023-08-29 17:16:00	2023-08-29 17:16:00		190-196		2	80		J Vet Med Sci								eng							Place: Japan PMID: 29311492 PMCID: PMC5836752				Animals; Antigens, Bacterial/*genetics; Bacterial Proteins/*genetics; Dendritic Cells/*immunology; dendritic cells/macrophages; early secretory antigenic target-6; gene therapy; Immunity, Innate/*immunology; innate immunity; Macrophages/*immunology; Melanoma, Experimental; Mice; Mice, Inbred C57BL; Neoplasm Transplantation; Neoplasms, Experimental/*therapy; Transfection/*methods; tumor
E39XMNTC	journalArticle	2018	Ushigusa, T; Koyama, Y; Ito, T; Watanabe, K; Chambers, JK; Hasegawa, A; Uchida, K; Kanegi, R; Hatoya, S; Inaba, T; Sugiura, K	Innate immunity mediated by dendritic cells/macrophages plays a central role in the early period in tumor treatment using gene of Mycobacterium tuberculosis antigen	JOURNAL OF VETERINARY MEDICAL SCIENCE		0916-7250	10.1292/jvms.17-0466		By using a complex of DNA, polyethylenimine and chondroitin sulfate, the in vivo transfection of early secretory antigenic target-6 (ESAT-6) gene into tumor cells was found to cause significant suppression of the tumor growth. In order to apply the method in clinical cancer treatment in dogs and cats, mechanisms underlying the suppressive effects were investigated in a tumor-bearing mouse model. …	2018-02	2023-08-29 17:16:47	2023-08-29 17:16:47		190-196		2	80										English				WOS:000426479100001				<p>Times Cited in Web of Science Core Collection:&nbsp;&nbsp;4<br/>Total Times Cited:&nbsp;&nbsp;4<br/>Cited Reference Count:&nbsp;&nbsp;21</p>			CELLS; dendritic cells/macrophages; early secretory antigenic target-6; ESAT-6; EXOSOMES; gene therapy; innate immunity; MACROPHAGES; PLASMID; SECRETION; STRATEGY; THERAPY; tumor; VACCINE
QF7C2M7Y	journalArticle	2014	Cassidy, J. P.; Martineau, A. R.	Innate resistance to tuberculosis in man, cattle and laboratory animal models: nipping disease in the bud?	Journal of comparative pathology		1532-3129 0021-9975	10.1016/j.jcpa.2014.08.001		Tuberculosis (TB) does not always develop in people or cattle exposed to the disease and some exposed individuals may not exhibit evidence of infection. Such variability in susceptibility may be mediated through host innate immunity, non-specific inflammatory responses that may successfully eliminate infection or at least reduce the infectious load, thus modulating and easing the burden on the su…	2014-11	2023-08-29 17:16:00	2023-08-29 17:16:00		291-308		4	151		J Comp Pathol								eng	Copyright © 2014 Elsevier Ltd. All rights reserved.						Place: England PMID: 25246179				Animals; bovine; Cattle; Disease Models, Animal; Disease Resistance/*immunology; human; Humans; innate immunity; tuberculosis; Tuberculosis/*immunology
SPILCQM2	journalArticle	2014	Cassidy, JP; Martineau, AR	Innate Resistance to Tuberculosis in Man, Cattle and Laboratory Animal Models: Nipping Disease in the Bud?	JOURNAL OF COMPARATIVE PATHOLOGY		0021-9975	10.1016/j.jcpa.2014.08.001		Tuberculosis (TB) does not always develop in people or cattle exposed to the disease and some exposed individuals may not exhibit evidence of infection. Such variability in susceptibility may be mediated through host innate immunity, non-specific inflammatory responses that may successfully eliminate infection or at least reduce the infectious load, thus modulating and easing the burden on the su…	2014-11	2023-08-29 17:16:43	2023-08-29 17:16:43		291-308		4	151										English				WOS:000347662200001				<p>Times Cited in Web of Science Core Collection:&nbsp;&nbsp;21<br/>Total Times Cited:&nbsp;&nbsp;21<br/>Cited Reference Count:&nbsp;&nbsp;204</p>			1,25-DIHYDROXYVITAMIN D-3; ANTIGEN-PRESENTING CELLS; bovine; DELTA-T-CELLS; DENDRITIC CELLS; human; IFN-GAMMA; innate immunity; LATENT TUBERCULOSIS; MYCOBACTERIUM-BOVIS INFECTION; NATURAL-KILLER-CELLS; TOLL-LIKE RECEPTORS; tuberculosis; VITAMIN-D DEFICIENCY
S9B59SMX	journalArticle	2016	Tima, Hermann Giresse; Huygen, Kris; Romano, Marta	Innate signaling by mycobacterial cell wall components and relevance for development of adjuvants for subunit vaccines.	Expert review of vaccines		1744-8395 1476-0584	10.1080/14760584.2016.1187067		Pathogen recognition receptors (PRRs) recognize pathogen-associated molecular patterns, triggering the induction of inflammatory innate responses and contributing to the development of specific adaptive immune responses. Novel adjuvants have been developed based on agonists of PRRs. Areas covered: Lipid pathogen-associated molecular patterns (PAMPs) present in the cell wall of mycobacteria are re…	2016-11	2023-08-29 17:16:00	2023-08-29 17:16:00		1409-1420		11	15		Expert Rev Vaccines								eng							Place: England PMID: 27206681				*Immunity, Innate; *Signal Transduction; adjuvants; Adjuvants, Immunologic/administration & dosage/*isolation & purification; Animals; Antigens, Bacterial/immunology; C-type lectin receptors; Cell Wall/*immunology; cell-mediated immunity; Humans; inflammasome; Lectins, C-Type/metabolism; lipoarabinomannan; Models, Animal; Mycobacteria; Mycobacterium/*immunology; mycolate esters; mycolic acids; Pa…
MJFP72ZN	journalArticle	2019	Khan, Nargis; Mendonca, Laura; Dhariwal, Achal; Fontes, Ghislaine; Menzies, Dick; Xia, Jianguo; Divangahi, Maziar; King, Irah L.	Intestinal dysbiosis compromises alveolar macrophage immunity to Mycobacterium tuberculosis.	Mucosal immunology		1935-3456 1933-0219	10.1038/s41385-019-0147-3		Current treatments for tuberculosis (TB) are effective in controlling Mycobacterium tuberculosis (Mtb) growth, yet have significant side effects and do not prevent reinfection. Therefore, it is critical to understand why our host defense system is unable to generate permanent immunity to Mtb despite prolonged anti-tuberculosis therapy (ATT). Here, we demonstrate that treatment of mice with the mo…	2019-05	2023-08-29 17:16:00	2023-08-29 17:16:00		772-783		3	12		Mucosal Immunol								eng							Place: United States PMID: 30783183				Animals; Antibiotics, Antitubercular/*therapeutic use; Disease Models, Animal; Drug-Related Side Effects and Adverse Reactions/*immunology; Dysbiosis/etiology/*immunology; Gastrointestinal Microbiome/drug effects/*physiology; Host-Pathogen Interactions; Humans; Immunity, Innate/drug effects; Immunomodulation; Isoniazid/therapeutic use; Macrophages, Alveolar/drug effects/*metabolism; Mice; Mice, I…
R98RGC88	journalArticle	2020	Negi, Shikha; Pahari, Susanta; Bashir, Hilal; Agrewala, Javed N.	Intestinal microbiota disruption limits the isoniazid mediated clearance of Mycobacterium tuberculosis in mice.	European journal of immunology		1521-4141 0014-2980	10.1002/eji.202048556		Tuberculosis (TB) continues to remain a global threat due to the emergence of drug-resistant Mycobacterium tuberculosis (Mtb) strains and toxicity associated with TB drugs. Intestinal microbiota has been reported to affect the host response to immunotherapy and drugs. However, how it affects the potency of first-line TB drug isoniazid (INH) is largely unknown. Here, we examined the impact of gut …	2020-12	2023-08-29 17:16:00	2023-08-29 17:16:00		1976-1987		12	50		Eur J Immunol								eng	© 2020 WILEY-VCH Verlag GmbH & Co. KGaA, Weinheim.						Place: Germany PMID: 32673409				Animals; antibiotics; CD4-Positive T-Lymphocytes/immunology; Disease Models, Animal; Dysbiosis/immunology/microbiology; Female; Gastrointestinal Microbiome/*immunology; Immunity, Innate/immunology; innate immunity; intestinal microbiota; Intestines/*immunology/*microbiology; isoniazid; Isoniazid/*immunology; Lung/immunology/microbiology; Mice; Mice, Inbred C57BL; Microbiota/*immunology; Mycobacte…
7UQRY6D7	journalArticle	2016	Umemura, M; Okamoto-Yoshida, Y; Yahagi, A; Touyama, S; Nakae, S; Iwakura, Y; Matsuzaki, G	Involvement of IL-17A-producing TCR gamma delta T cells in late protective immunity against pulmonary Mycobacterium tuberculosis infection	IMMUNITY INFLAMMATION AND DISEASE		2050-4527	10.1002/iid3.121		Introduction: Interleukin (IL)-17A is a cytokine originally reported to induce neutrophil-mediated inflammation and anti-microbial activity. The CD4(+) T cells, which produce IL-17A, have been well characterized as Th17 cells. On the other hand, IL-17A-producing TCR gamma delta(+) T cells have been reported to participate in the immune response at an early stage of infection with Listeria monocyt…	2016-12	2023-08-29 17:16:48	2023-08-29 17:16:48		401-412		4	4										English				WOS:000389152200002				<p>Times Cited in Web of Science Core Collection:&nbsp;&nbsp;17<br/>Total Times Cited:&nbsp;&nbsp;19<br/>Cited Reference Count:&nbsp;&nbsp;26</p>			DISTINCT; gamma delta T cells; IFN-GAMMA; IL-17; IL-17A; infectious diseases; INNATE; LINEAGE; lung inflammation; MICE; TH17 CELLS; VACCINATION
MD3PRJ98	journalArticle	2016	Wang, Yuwei; Yang, Chun; He, Yonglin; Zhan, Xingxing; Xu, Lei	Ipr1 modified BCG as a novel vaccine induces stronger immunity than BCG against tuberculosis infection in mice.	Molecular medicine reports		1791-3004 1791-2997	10.3892/mmr.2016.5447		Tuberculosis is a major challenge to global public health. However, the Bacille Calmette‑Guérin (BCG), the only vaccine available against tuberculosis, has been questioned for the low protective effect. The present study used the mouse gene intracellular pathogen resistance I (Ipr1) gene to alter the current BCG vaccine and evaluated its immunity effect against tuberculosis. This study also inves…	2016-08	2023-08-29 17:16:00	2023-08-29 17:16:00		1756-1764		2	14		Mol Med Rep								eng							Place: Greece PMID: 27356552				Animals; Bacterial Load; BCG Vaccine/*immunology; Disease Models, Animal; Female; Gene Expression; Immunity/*genetics; Immunization; Immunomodulation/*genetics; Lung/immunology/microbiology; Mice; Mycobacterium tuberculosis/*immunology; Spleen/immunology; Trans-Activators/*genetics/metabolism; Tuberculosis/*genetics/*immunology/microbiology/prevention & control
AYNZLPES	journalArticle	2014	Dutta, Noton K.; Karakousis, Petros C.	Latent tuberculosis infection: myths, models, and molecular mechanisms.	Microbiology and molecular biology reviews : MMBR		1098-5557 1092-2172	10.1128/MMBR.00010-14		The aim of this review is to present the current state of knowledge on human latent tuberculosis infection (LTBI) based on clinical studies and observations, as well as experimental in vitro and animal models. Several key terms are defined, including "latency," "persistence," "dormancy," and "antibiotic tolerance." Dogmas prevalent in the field are critically examined based on available clinical …	2014-09	2023-08-29 17:16:00	2023-08-29 17:16:00		343-371		3	78		Microbiol Mol Biol Rev								eng	Copyright © 2014, American Society for Microbiology. All Rights Reserved.						Place: United States PMID: 25184558 PMCID: PMC4187682				Animals; Cytokines/metabolism; Drug Resistance, Bacterial; Granuloma/immunology/microbiology; Host-Pathogen Interactions; Humans; Latent Tuberculosis/*immunology/metabolism/microbiology; Lymphocytes/immunology/microbiology; Mycobacterium tuberculosis/*immunology; Phagocytosis
J29A6P68	journalArticle	2019	Singh, B; Saqib, M; Chakraborty, A; Bhaskar, S	Lipoarabinomannan from Mycobacterium indicus pranii shows immunostimulatory activity and induces autophagy in macrophages	PLOS ONE		1932-6203	10.1371/journal.pone.0224239		Mycobacterium indicus pranii (MIP) known for its immunotherapeutic potential against leprosy and tuberculosis is undergoing various clinical trials and also simultaneously being studied in animal models to get insight into the mechanistic details contributing to its protective efficacy as a vaccine candidate. Studies have shown potential immunomodulatory properties of MIP, the most significant be…	2019-10-24	2023-08-29 17:16:48	2023-08-29 17:16:48				10	14										English				WOS:000532631800069				<p>Times Cited in Web of Science Core Collection:&nbsp;&nbsp;4<br/>Total Times Cited:&nbsp;&nbsp;5<br/>Cited Reference Count:&nbsp;&nbsp;37</p>			IMMUNE EVASION; INDUCTION; INNATE; LIPIDS; ROLES; TARGET; TUBERCULOSIS LIPOARABINOMANNAN
XMGL35WT	journalArticle	2023	Flores-Villalva, S; Reid, C; Remot, A; Gordon, SV; Meade, KG	Long term dietary vitamin D3 supplementation impacts both microbicidal and inflammatory responses to ex-vivo Mycobacterium bovis BCG challenge in dairy calves	VETERINARY IMMUNOLOGY AND IMMUNOPATHOLOGY		0165-2427	10.1016/j.vetimm.2023.110575		Vitamin D deficiency (VDD) is associated with enhanced susceptibility to multiple respiratory diseases in humans, including tuberculosis. However, the consequences of VDD for disease susceptibility in calves are un-known. Previously we developed a model to drive divergent circulating 25OHD concentrations in cattle, where animals were supplemented with vitamin D3 (vit D3) from birth to 7 months of…	2023-04	2023-08-29 17:16:47	2023-08-29 17:16:47					258										English				WOS:000949507800001				<p>Times Cited in Web of Science Core Collection:&nbsp;&nbsp;0<br/>Total Times Cited:&nbsp;&nbsp;0<br/>Cited Reference Count:&nbsp;&nbsp;49</p>			1,25-DIHYDROXYVITAMIN D-3; Bovine tuberculosis; CELLS; CUTTING EDGE; EXPRESSION; IL-1-BETA; IMMUNITY; Immunoregulation; INFECTION; INNATE; Microbicidal effects; MODULATION; Supplementation; TUBERCULOSIS; Vitamin D
NHMT2SEN	journalArticle	2017	Montoya-Rosales, Alejandra; Provvedi, Roberta; Torres-Juarez, Flor; Enciso-Moreno, Jose A.; Hernandez-Pando, Rogelio; Manganelli, Riccardo; Rivas-Santiago, Bruno	lysX gene is differentially expressed among Mycobacterium tuberculosis strains with different levels of virulence.	Tuberculosis (Edinburgh, Scotland)		1873-281X 1472-9792	10.1016/j.tube.2017.07.005		Antimicrobial peptides (AMPs) are mainly produced by epithelial cells and macrophages to eliminate infecting mycobacteria through direct antimicrobial activity and immunomodulation. Indeed, it has been described that this line of defense is essential to control infection. However, Mycobacterium tuberculosis (Mtb) has developed mechanisms to avoid AMPs activity, for instance lysX adds lysine resid…	2017-09	2023-08-29 17:16:00	2023-08-29 17:16:00		106-117			106		Tuberculosis (Edinb)								eng	Copyright © 2017 Elsevier Ltd. All rights reserved.						Place: Scotland PMID: 28802397				*Mutation; A549 Cells; Animals; Antimicrobial Cationic Peptides; Antimicrobial peptides; Antitubercular Agents/pharmacology; Bacterial Proteins/*genetics/metabolism; beta-Defensins/genetics/metabolism; Cathelicidins/genetics/metabolism/pharmacology; Disease Models, Animal; Epithelial Cells/metabolism/microbiology; Gene Expression Regulation, Bacterial; Genotype; Host-Pathogen Interactions; Humans…
23K9PJX9	journalArticle	2021	Jiao, JJ; Zheng, N; Wei, WJ; Fleming, J; Wang, XY; Li, ZH; Zhang, LL; Liu, Y; Zhang, ZD; Shen, AD; Chuanyou, L; Bi, LJ; Zhang, HT	M. tuberculosis CRISPR/Cas proteins are secreted virulence factors that trigger cellular immune responses	VIRULENCE		2150-5594	10.1080/21505594.2021.2007621		The role of prokaryotic CRISPR/Cas system proteins as a defensive shield against invasive nucleic acids has been studied extensively. Non-canonical roles in pathogenesis involving intracellular targeting of certain virulence-associated endogenous mRNA have also been reported for some Type I and Type II CRISPR/Cas proteins, but no such roles have yet been established for Type III system proteins. …	2021-12-31	2023-08-29 17:16:43	2023-08-29 17:16:43		3032-3044		1	12										English				WOS:000728951800001				<p>Times Cited in Web of Science Core Collection:&nbsp;&nbsp;6<br/>Total Times Cited:&nbsp;&nbsp;6<br/>Cited Reference Count:&nbsp;&nbsp;57</p>			APOPTOSIS; Cas proteins; CAS SYSTEMS; CRISPR; EVASION; EXPRESSION; GENE; IL-6; INFECTION; innate immunity; INNATE IMMUNITY; Mycobacterium tuberculosis; MYCOBACTERIUM-TUBERCULOSIS; NF-KAPPA-B; Secreted virulence factors
CB2Z9NKK	journalArticle	2013	Das, R; Koo, MS; Kim, BH; Jacob, ST; Subbian, S; Yao, J; Leng, L; Levy, R; Murchison, C; Burman, WJ; Moore, CC; Scheld, WM; David, JR; Kaplan, G; MacMicking, JD; Bucala, R	Macrophage migration inhibitory factor (MIF) is a critical mediator of the innate immune response to Mycobacterium tuberculosis	PROCEEDINGS OF THE NATIONAL ACADEMY OF SCIENCES OF THE UNITED STATES OF AMERICA		0027-8424	10.1073/pnas.1301128110		Macrophage migration inhibitory factor (MIF), an innate cytokine encoded in a functionally polymorphic genetic locus, contributes to detrimental inflammation but may be crucial for controlling infection. We explored the role of variant MIF alleles in tuberculosis. In a Ugandan cohort, genetic low expressers of MIF were 2.4-times more frequently identified among patients with Mycobacterium tubercu…	2013-08-06	2023-08-29 17:16:43	2023-08-29 17:16:43		E2997-E3006		32	110										English				WOS:000322771100012				<p>Times Cited in Web of Science Core Collection:&nbsp;&nbsp;96<br/>Total Times Cited:&nbsp;&nbsp;102<br/>Cited Reference Count:&nbsp;&nbsp;80</p>			BETA-GLUCANS; DECTIN-1; DELAYED-TYPE HYPERSENSITIVITY; FACTOR PROMOTER POLYMORPHISMS; HUMAN GENETIC SUSCEPTIBILITY; IL-10 PRODUCTION; INFECTION; PULMONARY TUBERCULOSIS; REGULATORY ROLE; SEVERE SEPSIS
NSBCBIVL	journalArticle	2021	Pal, Lalit; Nandani, Raj; Kumar, Pawan; Swami, Bharati; Roy, Gargi; Bhaskar, Sangeeta	Macrophages Are the Key Players in Promoting Hyper-Inflammatory Response in a Mouse Model of TB-IRIS.	Frontiers in immunology		1664-3224	10.3389/fimmu.2021.775177		TB-IRIS is an abnormal inflammatory response in a subset of HIV-TB co-infected patients shortly after initiation of anti-retroviral therapy (ART). Therapy in these patients could have greatly improved the life expectancy as ART reconstitutes the function and number of CD4+ T cells and many patients see improvement in symptoms but paradoxically up to 54% of co-infected patients develop TB-IRIS. Di…	2021	2023-08-29 17:16:00	2023-08-29 17:16:00		775177			12		Front Immunol								eng	Copyright © 2021 Pal, Nandani, Kumar, Swami, Roy and Bhaskar.						Place: Switzerland PMID: 34899731 PMCID: PMC8662811				*Coinfection; Adoptive Transfer; Animals; Biomarkers; CD4-Positive T-Lymphocytes/immunology/metabolism; Cytokines/metabolism; Disease Models, Animal; HIV Infections/*complications/*virology; HIV—human immunodeficiency virus; Immune Reconstitution Inflammatory Syndrome/diagnosis/*etiology/metabolism/therapy; inflammation; Inflammation Mediators/metabolism; Lymphocyte Activation; Lysosomes; macroph…
BQLKMRGT	journalArticle	2016	Bloom, BR; Modlin, RL	Mechanisms of Defense against Intracellular Pathogens Mediated by Human Macrophages	MICROBIOLOGY SPECTRUM		2165-0497	10.1128/microbiolspec.MCHD-0006-2015		The key question our work has sought to address has been, "What are the necessary and sufficient conditions that engender protection from intracellular pathogens in the human host?" The origins of this work derive from a long-standing interest in the mechanisms of protection against two such paradigmatic intracellular pathogens, Mycobacterium tuberculosis and Mycobacterium leprae, that have brill…	2016-06	2023-08-29 17:16:49	2023-08-29 17:16:49				3	4										English				WOS:000381803300029				<p>Times Cited in Web of Science Core Collection:&nbsp;&nbsp;23<br/>Total Times Cited:&nbsp;&nbsp;23<br/>Cited Reference Count:&nbsp;&nbsp;59</p>			ANTIMICROBIAL ACTIVITY; CUTTING EDGE; DOUBLE-BLIND; GAMMA-INTERFERON; INDUCTION; MYCOBACTERIUM-TUBERCULOSIS; NITRIC-OXIDE SYNTHASE; RESISTANCE; TUMOR-NECROSIS-FACTOR; VITAMIN-D
YCLKECNQ	journalArticle	2015	Vegh, P; Magee, DA; Nalpas, NC; Bryan, K; McCabe, MS; Browne, JA; Conlon, KM; Gordon, SV; Bradley, DG; MacHugh, DE; Lynn, DJ	MicroRNA profiling of the bovine alveolar macrophage response to Mycobacterium bovis infection suggests pathogen survival is enhanced by microRNA regulation of endocytosis and lysosome trafficking	TUBERCULOSIS		1472-9792	10.1016/j.tube.2014.10.011		Mycobacterium bovis, the causative agent of bovine tuberculosis, a major problem for global agriculture, spreads via an airborne route and is taken up by alveolar macrophages (AM) in the lung. Here, we describe the first next-generation sequencing (RNA-seq) approach to temporally profile miRNA expression in primary bovine AMs post-infection with M. bovis. One, six, and forty miRNAs were identifie…	2015-01	2023-08-29 17:16:46	2023-08-29 17:16:46		60-67		1	95										English				WOS:000346857300010				<p>Times Cited in Web of Science Core Collection:&nbsp;&nbsp;41<br/>Total Times Cited:&nbsp;&nbsp;44<br/>Cited Reference Count:&nbsp;&nbsp;45</p>			Alveolar macrophage; AUTOPHAGY; Bos taurus; EXPRESSION; IMMUNITY; INNATE; IRAK1; MATURATION; microRNA; MODEL; Mycobacterium bovis; NORMALIZATION; QUANTIFICATION; RNA-seq; Tuberculosis; TUBERCULOSIS PHAGOSOME
GUMYBL2I	journalArticle	2020	Chen, Der-Yuan; Chen, Yi-Ming; Lin, Chin-Fu; Lo, Che-Min; Liu, Hung-Jen; Liao, Tsai-Ling	MicroRNA-889 Inhibits Autophagy To Maintain Mycobacterial Survival in Patients with Latent Tuberculosis Infection by Targeting TWEAK.	mBio		2150-7511	10.1128/mBio.03045-19		Autophagy plays an important role in protecting the host against pathogens. Mycobacterium tuberculosis can suppress autophagy and then remain dormant and survive within the host for an extended period, which is responsible for latent tuberculosis infection (LTBI). Here, we explored the role of microRNAs (miRNAs) in LTBI. The miRNA profiles were explored using the next-generation sequencing approa…	2020-01-28	2023-08-29 17:16:00	2023-08-29 17:16:00				1	11		mBio								eng	Copyright © 2020 Chen et al.						Place: United States PMID: 31992621 PMCID: PMC6989109				*Autophagy; *RNA Interference; autophagy; biomarker; Biomarkers; Cytokine TWEAK/*genetics; Gene Expression Regulation; High-Throughput Nucleotide Sequencing; Host-Pathogen Interactions/genetics; Humans; latent tuberculosis infection (LTBI); Latent Tuberculosis/*genetics/*microbiology; Microbial Viability; microRNA-889; MicroRNAs/*genetics; Models, Biological; Mycobacterium tuberculosis/*physiolog…
DI552ULN	journalArticle	2016	Rothchild, Alissa C.; Sissons, James R.; Shafiani, Shahin; Plaisier, Christopher; Min, Deborah; Mai, Dat; Gilchrist, Mark; Peschon, Jacques; Larson, Ryan P.; Bergthaler, Andreas; Baliga, Nitin S.; Urdahl, Kevin B.; Aderem, Alan	MiR-155-regulated molecular network orchestrates cell fate in the innate and adaptive immune response to Mycobacterium tuberculosis.	Proceedings of the National Academy of Sciences of the United States of America		1091-6490 0027-8424	10.1073/pnas.1608255113		The regulation of host-pathogen interactions during Mycobacterium tuberculosis (Mtb) infection remains unresolved. MicroRNAs (miRNAs) are important regulators of the immune system, and so we used a systems biology approach to construct an miRNA regulatory network activated in macrophages during Mtb infection. Our network comprises 77 putative miRNAs that are associated with temporal gene expressi…	2016-10-11	2023-08-29 17:16:00	2023-08-29 17:16:00		E6172-E6181		41	113		Proc Natl Acad Sci U S A								eng							Place: United States PMID: 27681624 PMCID: PMC5068277				Adaptive Immunity/*genetics; Animals; Cell Survival/genetics/immunology; Cytokines/biosynthesis; Disease Models, Animal; Gene Expression Profiling; Gene Expression Regulation; Gene Regulatory Networks; Host-Pathogen Interactions/*genetics/*immunology; Immunity, Innate/*genetics; Lymphocyte Activation; macrophage; Macrophages/immunology/metabolism/virology; Mice; microRNA; MicroRNAs/*genetics; miR…
RBHB75N5	journalArticle	2017	Lou, Jun; Wang, Yongli; Zhang, Zhimin; Qiu, Weiqiang	MiR-20b inhibits mycobacterium tuberculosis induced inflammation in the lung of mice through targeting NLRP3.	Experimental cell research		1090-2422 0014-4827	10.1016/j.yexcr.2017.06.007		Tuberculosis (TB) is one of immune-related disorders. Although dysregulation of miRNAs has been implicated in innate and adaptive immune response, the specific effect of miR-20b on TB has not been documented. In this study, downregulation of miR-20b and upregulation of NLRP3 were observed in macrophages of TB patients, increased levels of inflammatory factors secretion were observed in serum of T…	2017-09-15	2023-08-29 17:16:00	2023-08-29 17:16:00		120-128		2	358		Exp Cell Res								eng	Copyright © 2017. Published by Elsevier Inc.						Place: United States PMID: 28606793				Animals; Carrier Proteins/metabolism; Disease Models, Animal; Female; Humans; Inflammation; Inflammation/metabolism; Interleukin-1beta/metabolism; Lung/*metabolism; Macrophages; Macrophages/metabolism; Male; Mice, Inbred C57BL; MicroRNAs/*genetics; MiR-20b; Mycobacterium tuberculosis; Mycobacterium tuberculosis/genetics/*metabolism; NLR Family, Pyrin Domain-Containing 3 Protein/*genetics; NLRP3
YZG8BMIE	journalArticle	2018	Sabir, N; Hussain, T; Shah, SZA; Peramo, A; Zhao, DM; Zhou, XM	miRNAs in Tuberculosis: New Avenues for Diagnosis and Host-Directed Therapy	FRONTIERS IN MICROBIOLOGY		1664-302X	10.3389/fmicb.2018.00602		Tuberculosis (TB) is one of the most fatal infectious diseases and a leading cause of mortality, with 95% of these deaths occurring in developing countries. The causative agent, Mycobacterium tuberculosis (Mtb), has a well-established ability to circumvent the host's immune system for its intracellular survival. microRNAs (miRNAs) are small, non-coding RNAs having an important function at the pos…	2018-03-29	2023-08-29 17:16:45	2023-08-29 17:16:45					9										English				WOS:000428625900001				<p>Times Cited in Web of Science Core Collection:&nbsp;&nbsp;64<br/>Total Times Cited:&nbsp;&nbsp;74<br/>Cited Reference Count:&nbsp;&nbsp;168</p>			ACTIVE TUBERCULOSIS; apoptosis; autophagy; biomarker; CIRCULATING MICRORNAS; host directed therapy; immune regulation; IMMUNE-RESPONSE; INFECTION; INFLAMMATORY RESPONSES; MACROPHAGE; MEDIATED DELIVERY; MICRORNA EXPRESSION; miRNA expression; MONONUCLEAR-CELLS; Mycobacterium tuberculosis; MYCOBACTERIUM-TUBERCULOSIS; nanoparticles
H7P2JEN2	journalArticle	2018	Sabir, Naveed; Hussain, Tariq; Shah, Syed Zahid Ali; Peramo, Antonio; Zhao, Deming; Zhou, Xiangmei	miRNAs in Tuberculosis: New Avenues for Diagnosis and Host-Directed Therapy.	Frontiers in microbiology		1664-302X	10.3389/fmicb.2018.00602		Tuberculosis (TB) is one of the most fatal infectious diseases and a leading cause of mortality, with 95% of these deaths occurring in developing countries. The causative agent, Mycobacterium tuberculosis (Mtb), has a well-established ability to circumvent the host's immune system for its intracellular survival. microRNAs (miRNAs) are small, non-coding RNAs having an important function at the pos…	2018	2023-08-29 17:16:00	2023-08-29 17:16:00		602			9		Front Microbiol								eng							Place: Switzerland PMID: 29651283 PMCID: PMC5885483				apoptosis; autophagy; biomarker; host directed therapy; immune regulation; miRNA expression; Mycobacterium tuberculosis; nanoparticles
JWIED3AS	journalArticle	2019	Bucsan, Allison N.; Rout, Namita; Foreman, Taylor W.; Khader, Shabaana A.; Rengarajan, Jyothi; Kaushal, Deepak	Mucosal-activated invariant T cells do not exhibit significant lung recruitment and proliferation profiles in macaques in response to infection with Mycobacterium tuberculosis CDC1551.	Tuberculosis (Edinburgh, Scotland)		1873-281X 1472-9792	10.1016/j.tube.2019.04.006		TB is a catastrophic infectious disease, affecting roughly one third of the world's population. Mucosal-associated invariant T (MAIT) cells are innate-like T cells that recognize vitamin B metabolites produced by bacteria, possess effector memory phenotype, and express tissue-homing markers driving migration to sites of infection. Previous research in both Mtb and HIV infections has shown that MA…	2019-05	2023-08-29 17:16:00	2023-08-29 17:16:00		S11-S18			116S		Tuberculosis (Edinb)								eng	Copyright © 2019. Published by Elsevier Ltd.						Place: Scotland PMID: 31072689 PMCID: PMC7050191				*Cell Movement; *Cell Proliferation; *Immunity, Mucosal; *Lymphocyte Activation; Animals; Coinfection; Disease Models, Animal; Host-Pathogen Interactions; Latent Tuberculosis/immunology/*microbiology; Lung/immunology/*microbiology; Macaca mulatta; Mucosal-activated invariant T cells; Mucosal-Associated Invariant T Cells/immunology/*microbiology/virology; Mycobacterium tuberculosis; Mycobacterium …
IDM7IEVS	journalArticle	2014	Jiang, J; Wang, XJ; An, HJ; Yang, BF; Cao, ZH; Liu, YH; Su, JW; Zhai, F; Wang, R; Zhang, GY; Cheng, XX	Mucosal-associated Invariant T-Cell Function Is Modulated by Programmed Death-1 Signaling in Patients with Active Tuberculosis	AMERICAN JOURNAL OF RESPIRATORY AND CRITICAL CARE MEDICINE		1073-449X	10.1164/rccm.201401-0106OC		Rationale: Mucosal-associated invariant T (MAIT) cells have been proven to play an important role in host defense against mycobacterial infection in animal infection models; however, the functional role of MAIT cells in patients with active tuberculosis (TB) is still largely unknown. Objectives: To understand the clinical features and functions of MAIT cells in patients with active TB. Methods: M…	2014-08-01	2023-08-29 17:16:48	2023-08-29 17:16:48		329-339		3	190										English				WOS:000340021900015				<p>Times Cited in Web of Science Core Collection:&nbsp;&nbsp;109<br/>Total Times Cited:&nbsp;&nbsp;112<br/>Cited Reference Count:&nbsp;&nbsp;42</p>			ALPHA; EXHAUSTION; immunity; INNATE IMMUNITY; MAIT CELLS; mucosal-associated invariant T cells; MYCOBACTERIUM-TUBERCULOSIS; PATHWAY; RECOGNITION; RESPONSES; tuberculosis; VITAMIN-B METABOLITES
48ZF7TBB	journalArticle	2018	Chen, Yingying; Xiao, Jia-Ni; Li, Yong; Xiao, Yang-Jiong; Xiong, Yan-Qing; Liu, Ying; Wang, Shu-Jun; Ji, Ping; Zhao, Guo-Ping; Shen, Hao; Lu, Shui-Hua; Fan, Xiao-Yong; Wang, Ying	Mycobacterial Lipoprotein Z Triggers Efficient Innate and Adaptive Immunity for Protection Against Mycobacterium tuberculosis Infection.	Frontiers in immunology		1664-3224	10.3389/fimmu.2018.03190		Mycobacterial lipoproteins are considered to be involved in both virulence and immunoregulatory processes during Mycobacterium tuberculosis (M.tb) infection. In our previous investigations on the immunoreactivity of more than 30 M.tb proteins in active TB patients, we identified mycobacterial lipoprotein Z (LppZ) as one of the most immune dominant antigens. How LppZ triggers immune responses is s…	2018	2023-08-29 17:16:00	2023-08-29 17:16:00		3190			9		Front Immunol								eng							Place: Switzerland PMID: 30700988 PMCID: PMC6343430				*Adaptive Immunity; *Immunity, Innate; Animals; Antigens, Bacterial/*immunology; Bacterial Proteins/*immunology; BCG Vaccine/immunology; Biomarkers; Cytokines/metabolism; Disease Models, Animal; Female; Host-Pathogen Interactions/immunology; Humans; immune protection; Immunization; Inflammation Mediators/metabolism; innate immunity; lipoprotein Z; Lipoproteins/*immunology; Mice; Mycobacterium tub…
6AKSBM26	journalArticle	2023	Toure, H; Galindo, LA; Lagune, M; Glatigny, S; Waterhouse, RM; Guenal, I; Herrmann, JL; Szuplewski, S; Girard-Misguich, F	Mycobacterium abscessus resists the innate cellular response by surviving cell lysis of infected phagocytes	PLOS PATHOGENS		1553-7366	10.1371/journal.ppat.1011257		Mycobacterium abscessus is the most pathogenic species among the predominantly saprophytic fast-growing mycobacteria. This opportunistic human pathogen causes severe infections that are difficult to eradicate. Its ability to survive within the host was described mainly with the rough (R) form of M. abscessus, which is lethal in several animal models. This R form is not present at the very beginni…	2023-03	2023-08-29 17:16:45	2023-08-29 17:16:45				3	19										English				WOS:000961797600002				<p>Times Cited in Web of Science Core Collection:&nbsp;&nbsp;1<br/>Total Times Cited:&nbsp;&nbsp;1<br/>Cited Reference Count:&nbsp;&nbsp;68</p>			DROSOPHILA-MELANOGASTER; EXPRESSION; GENE; HOST-DEFENSE; IN-VIVO; MODEL HOST; REVEALS; RNA INTERFERENCE; T-CELLS; TUBERCULOSIS
UGC7UR3S	journalArticle	2020	DeKuiper, JL; Cooperider, HE; Lubben, N; Ancel, CM; Coussens, PM	Mycobacterium avium Subspecies paratuberculosis Drives an Innate Th17-Like T Cell Response Regardless of the Presence of Antigen-Presenting Cells	FRONTIERS IN VETERINARY SCIENCE		2297-1769	10.3389/fvets.2020.00108		The gastrointestinal disease of ruminants is clinically known as Johne's disease (JD) and is caused by Mycobacterium avium subspecies paratuberculosis (MAP). An accumulative effect by insensitive diagnostic tools, a long subclinical stage of infection, and lack of effective vaccines have made the control of JD difficult. Currently lacking in the model systems of JD are undefined correlates of pro…	2020-03-17	2023-08-29 17:16:47	2023-08-29 17:16:47					7										English				WOS:000525542600001				<p>Times Cited in Web of Science Core Collection:&nbsp;&nbsp;9<br/>Total Times Cited:&nbsp;&nbsp;9<br/>Cited Reference Count:&nbsp;&nbsp;60</p>			CYTOKINE; GENE-EXPRESSION; IFN-GAMMA; IL-17; IL-17 A; IL-17 PRODUCTION; IL-23; INDUCTION; inflammation; INTERLEUKIN-17; INTESTINAL INFLAMMATION; Johne's disease; MACROPHAGES; paratuberculosis (MAP); TH17 CELLS; TUBERCULOSIS
8QKYK5EK	journalArticle	2022	de Oliveira, FM; Procopio, VO; Menezes, GD; da Silva, RA; Kipnis, A; Junqueira-Kipnis, AP	Mycobacterium bovis PknG R242P Mutation Results in Structural Changes with Enhanced Virulence in the Mouse Model of Infection	MICROORGANISMS		2076-2607	10.3390/microorganisms10040673		Mycobacterium bovis is the causative agent of tuberculosis in domestic and wild animal species and sometimes in humans, presenting variable degrees of pathogenicity. It is known that PknG is involved in the first steps of Mycobacterium tuberculosis macrophage infection and immune evasion. We questioned whether M. bovis pknG genes were conserved among mycobacteria and if natural genetic modificati…	2022-04	2023-08-29 17:16:47	2023-08-29 17:16:47				4	10										English				WOS:000786308800001				<p>Times Cited in Web of Science Core Collection:&nbsp;&nbsp;1<br/>Total Times Cited:&nbsp;&nbsp;1<br/>Cited Reference Count:&nbsp;&nbsp;63</p>			GROWTH; macrophages; METABOLISM; molecular dynamics; MOLECULAR-DYNAMICS; neutrophils; NEUTROPHILS; pathogenicity; protein kinase; PROTEIN-KINASE-G; SNP; SURVIVAL; TUBERCULOSIS; virulence
94XY6QF7	journalArticle	2014	Kim, Tae Sung; Kim, Yi Sak; Yoo, Heekyung; Park, Young Kil; Jo, Eun-Kyeong	Mycobacterium massiliense induces inflammatory responses in macrophages through Toll-like receptor 2 and c-Jun N-terminal kinase.	Journal of clinical immunology		1573-2592 0271-9142	10.1007/s10875-013-9978-y		Mycobacterium massiliense (Mmass) is an emerging, rapidly growing mycobacterium (RGM) that belongs to the M. abscessus (Mabc) group, albeit clearly differentiated from Mabc. Compared with M. tuberculosis, a well-characterized human pathogen, the host innate immune response against Mmass infection is largely unknown. In this study, we show that Mmass robustly activates mRNA and protein expression …	2014-02	2023-08-29 17:16:00	2023-08-29 17:16:00		212-223		2	34		J Clin Immunol								eng							Place: Netherlands PMID: 24402617 PMCID: PMC3937545				Animals; Cell Line, Tumor; Cytokines/biosynthesis; Disease Models, Animal; Inflammation Mediators/metabolism; JNK Mitogen-Activated Protein Kinases/*metabolism; Lectins, C-Type/metabolism; Macrophages/*immunology/*metabolism; Membrane Glycoproteins/metabolism; Mice; Mice, Knockout; Mycobacterium Infections/genetics/*immunology/*metabolism; Mycobacterium/*immunology; Myeloid Differentiation Factor…
IN6ZV47X	journalArticle	2016	Dziadek, Bozena; Brzostek, Anna; Grzybowski, Marcin; Fol, Marek; Krupa, Agnieszka; Kryczka, Jakub; Plocinski, Przemyslaw; Kurdowska, Anna; Dziadek, Jaroslaw	Mycobacterium tuberculosis AtsG (Rv0296c), GlmU (Rv1018c) and SahH (Rv3248c) Proteins Function as the Human IL-8-Binding Effectors and Contribute to Pathogen Entry into Human Neutrophils.	PloS one		1932-6203	10.1371/journal.pone.0148030		Mycobacterium tuberculosis is an extremely successful intracellular pathogen that has evolved a broad spectrum of pathogenic mechanisms that enable its manipulation of host defense elements and its survival in the hostile environment inside phagocytes. Cellular influx into the site of mycobacterial entry is mediated by a variety of chemokines, including interleukin-8 (IL-8), and the innate cytoki…	2016	2023-08-29 17:16:00	2023-08-29 17:16:00		e0148030		2	11		PLoS One								eng							Place: United States PMID: 26829648 PMCID: PMC4734655				Animals; Bacterial Adhesion/genetics/immunology; Bacterial Proteins/genetics/immunology/*metabolism; Disease Models, Animal; Female; Humans; Immune Sera/immunology; Interleukin-8/*metabolism; Mice; Mutation; Mycobacterium tuberculosis/genetics/immunology/*metabolism; Neutrophils/*microbiology; Protein Binding; Recombinant Proteins/genetics/metabolism; Tuberculosis/immunology/microbiology
TYJLZJ6L	journalArticle	2021	Gong, Zhen; Han, Shuang; Liang, Tian; Zhang, Hongyang; Sun, Qingyu; Pan, Huimin; Wang, Haolin; Yang, Jiao; Cheng, Liting; Lv, Xi; Yue, Qijia; Fan, Lin; Xie, Jianping	Mycobacterium tuberculosis effector PPE36 attenuates host cytokine storm damage via inhibiting macrophage M1 polarization.	Journal of cellular physiology		1097-4652 0021-9541	10.1002/jcp.30411		Tuberculosis caused by Mycobacterium tuberculosis remains a serious global public health threat. Macrophage polarization is crucial for the innate immunity against M. tuberculosis. However, how M. tuberculosis interferes with macrophage polarization is elusive. We demonstrated here that M. tuberculosis PPE36 (Rv2108) blocked macrophage M1 polarization, preventing the cytokine storm, and alleviati…	2021-11	2023-08-29 17:16:00	2023-08-29 17:16:00		7405-7420		11	236		J Cell Physiol								eng	© 2021 Wiley Periodicals LLC.						Place: United States PMID: 33959974				Animals; Antigens, Bacterial/genetics/immunology/*metabolism; Bacterial Proteins/genetics/immunology/*metabolism; Cytokine Release Syndrome/immunology/metabolism/microbiology/*prevention & control; cytokine storm; Cytokines/*metabolism; Disease Models, Animal; ERK; Extracellular Signal-Regulated MAP Kinases/metabolism; Female; Host-Pathogen Interactions; Humans; Inflammation Mediators/*metabolism…
B7UN9W4S	journalArticle	2022	Zonghai, Chen; Tao, Luo; Pengjiao, Ma; Liang, Ge; Rongchuan, Zhao; Xinyan, Wang; Wenyi, Ni; Wei, Liao; Yi, Wang; Lang, Bao	Mycobacterium tuberculosis ESAT6 modulates host innate immunity by downregulating miR-222-3p target PTEN.	Biochimica et biophysica acta. Molecular basis of disease		1879-260X 0925-4439	10.1016/j.bbadis.2021.166292		Tuberculosis (TB) remains a major cause of mortality and morbidity worldwide, and it is instant to discover novel anti-TB drugs due to the rapidly growing drug-resistance TB. Mycobacterium tuberculosis (Mtb) secreted effector ESAT6 plays a critical role in modulation miRNAs to regulate host defense mechanisms during Mtb infection, it can be a possible target for new tuberculosis drugs. The non-tu…	2022-01-01	2023-08-29 17:16:00	2023-08-29 17:16:00		166292		1	1868		Biochim Biophys Acta Mol Basis Dis								eng	Copyright © 2021. Published by Elsevier B.V.						Place: Netherlands PMID: 34710568				Animals; Antigens, Bacterial/*genetics; Bacterial Proteins/*genetics; Disease Models, Animal; ESAT6; Host-Pathogen Interactions/genetics; Humans; Immunity, Innate/genetics; Innate Immunnity; Mice; MicroRNAs/*genetics; MiR-222-3p; Mycobacterium smegmatis/genetics/pathogenicity; Mycobacterium Tuberculosis; Mycobacterium tuberculosis/genetics/pathogenicity; PTEN; PTEN Phosphohydrolase/*genetics; Tub…
N69SGNRH	journalArticle	2018	Maertzdorf, J; Tonnies, M; Lozza, L; Schommer-Leitner, S; Mollenkopf, H; Bauer, TT; Kaufmann, SHE	Mycobacterium tuberculosis invasion of the human lung: First contact	FRONTIERS IN IMMUNOLOGY		1664-3224	10.3389/fimmu.2018.01346		Early immune responses to Mycobacterium tuberculosis (Mtb) invasion of the human lung play a decisive role in the outcome of infection, leading to either rapid clearance of the pathogen or stable infection. Despite their critical impact on health and disease, these early host-pathogen interactions at the primary site of infection are still poorly understood. In vitro studies cannot fully reflect …	2018-06-12	2023-08-29 17:16:44	2023-08-29 17:16:44					9										English				WOS:000434976800001				<p>Times Cited in Web of Science Core Collection:&nbsp;&nbsp;23<br/>Total Times Cited:&nbsp;&nbsp;25<br/>Cited Reference Count:&nbsp;&nbsp;40</p>			host-pathogen interaction; IMMUNITY; INFECTION; INFLAMMATION; innate immunity; INNATE LYMPHOID-CELLS; Mycobacterium tuberculosis; pulmonary infection; REGULATOR; tissue-resident cells
DM38TGVY	journalArticle	2018	Maertzdorf, Jeroen; Tönnies, Mario; Lozza, Laura; Schommer-Leitner, Sandra; Mollenkopf, Hans; Bauer, Torsten T.; Kaufmann, Stefan H. E.	Mycobacterium tuberculosis Invasion of the Human Lung: First Contact.	Frontiers in immunology		1664-3224	10.3389/fimmu.2018.01346		Early immune responses to Mycobacterium tuberculosis (Mtb) invasion of the human lung play a decisive role in the outcome of infection, leading to either rapid clearance of the pathogen or stable infection. Despite their critical impact on health and disease, these early host-pathogen interactions at the primary site of infection are still poorly understood. In vitro studies cannot fully reflect …	2018	2023-08-29 17:16:00	2023-08-29 17:16:00		1346			9		Front Immunol								eng							Place: Switzerland PMID: 29977236 PMCID: PMC6022014				host–pathogen interaction; innate immunity; Mycobacterium tuberculosis; pulmonary infection; tissue-resident cells
5UDENTWD	journalArticle	2016	Chen, Wei; Bao, Yige; Chen, Xuerong; Burton, Jeremy; Gong, Xueli; Gu, Dongqing; Mi, Youjun; Bao, Lang	Mycobacterium tuberculosis PE25/PPE41 protein complex induces activation and maturation of dendritic cells and drives Th2-biased immune responses.	Medical microbiology and immunology		1432-1831 0300-8584	10.1007/s00430-015-0434-x		Mycobacterium tuberculosis evades innate host immune responses by parasitizing macrophages and causes significant morbidity and mortality around the world. A mycobacterial antigen that can activate dendritic cells (DCs) and elicit effective host innate immune responses will be vital to the development of an effective TB vaccine. The M. tuberculosis genes PE25/PPE41 encode proteins which have been…	2016-04	2023-08-29 17:16:00	2023-08-29 17:16:00		119-131		2	205		Med Microbiol Immunol								eng							Place: Germany PMID: 26318856				Animals; Antigens, Bacterial/genetics/*immunology; Antigens, Surface/metabolism; Bacterial Proteins/immunology; Cytokines/biosynthesis; Dendritic cell; Dendritic Cells/*immunology/metabolism; Disease Models, Animal; Female; Immune response; Immunity, Humoral; Immunization; Lymphocyte Activation; MAP Kinase Signaling System; Mice; Mycobacterium tuberculosis; Mycobacterium tuberculosis/genetics/*im…
W79W26LG	journalArticle	2016	Tischler, Anna D.; Leistikow, Rachel L.; Ramakrishnan, Pavithra; Voskuil, Martin I.; McKinney, John D.	Mycobacterium tuberculosis Phosphate Uptake System Component PstA2 Is Not Required for Gene Regulation or Virulence.	PloS one		1932-6203	10.1371/journal.pone.0161467		The Mycobacterium tuberculosis genome encodes two complete high-affinity Pst phosphate-specific transporters. We previously demonstrated that a membrane-spanning component of one Pst system, PstA1, was essential both for M. tuberculosis virulence and for regulation of gene expression in response to external phosphate availability. To determine if the alternative Pst system is similarly required f…	2016	2023-08-29 17:16:00	2023-08-29 17:16:00		e0161467		8	11		PLoS One								eng							Place: United States PMID: 27557082 PMCID: PMC4996455				*Gene Expression Regulation, Bacterial; Adaptation, Biological; Animals; ATP-Binding Cassette Transporters/*genetics/metabolism; Bacterial Proteins/*genetics/metabolism; Disease Models, Animal; Gene Order; Genes, Bacterial; Hydrogen-Ion Concentration; Immunity, Innate; Interferon-gamma/metabolism; Mice; Mycobacterium tuberculosis/*genetics/*metabolism/pathogenicity; Phosphates/*metabolism; Sequen…
AHYV3SG8	journalArticle	2017	Sha, Shanshan; Shi, Xiaoxia; Deng, Guoying; Chen, Lina; Xin, Yi; Ma, Yufang	Mycobacterium tuberculosis Rv1987 induces Th2 immune responses and enhances Mycobacterium smegmatis survival in mice.	Microbiological research		1618-0623 0944-5013	10.1016/j.micres.2017.01.004		Mycobacterium tuberculosis can interfere with host immune response and escape clearance through its specific antigens. M. tuberculosis Rv1987 encoded by region of difference (RD)-2 gene is a secretory protein with immunogenic potency. Here, we investigated the impact of Rv1987 on host cytokine responses and T cell polarization in mouse aerosol model. A recombinant M. smegmatis mc(2)155 strain tha…	2017-04	2023-08-29 17:16:00	2023-08-29 17:16:00		74-80			197		Microbiol Res								eng	Copyright © 2017 Elsevier GmbH. All rights reserved.						Place: Germany PMID: 28219528				Animals; Antigens, Bacterial/*immunology/isolation & purification; Cytokines/blood; Disease Models, Animal; Female; Immune evasion; Immunity, Innate; Immunoglobulin G/blood/immunology; Inflammation/immunology; Interferon-gamma/biosynthesis/immunology; Interleukin-4/biosynthesis/immunology; Mice; Mice, Inbred C57BL/immunology/microbiology; Mycobacterium Infections, Nontuberculous/immunology/*micro…
R6DBMJQB	journalArticle	2016	Choi, Han-Gyu; Choi, Seunga; Back, Yong Woo; Park, Hye-Soo; Bae, Hyun Shik; Choi, Chul Hee; Kim, Hwa-Jung	Mycobacterium tuberculosis Rv2882c Protein Induces Activation of Macrophages through TLR4 and Exhibits Vaccine Potential.	PloS one		1932-6203	10.1371/journal.pone.0164458		Macrophages constitute the first line of defense against Mycobacterium tuberculosis and are critical in linking innate and adaptive immunity. Therefore, the identification and characterization of mycobacterial proteins that modulate macrophage function are essential for understanding tuberculosis pathogenesis. In this study, we identified the novel macrophage-activating protein, Rv2882c, from M. …	2016	2023-08-29 17:16:00	2023-08-29 17:16:00		e0164458		10	11		PLoS One								eng							Place: United States PMID: 27711141 PMCID: PMC5053528				Animals; Bacterial Proteins/genetics/*immunology/metabolism; Cytokines/analysis; Disease Models, Animal; Enzyme-Linked Immunosorbent Assay; Female; Lipopolysaccharides/toxicity; Lung/metabolism; Macrophage Activation; Macrophages/cytology/*immunology; Mice; Mice, Inbred C57BL; Mice, Knockout; Mitogen-Activated Protein Kinases/metabolism; Mycobacterium tuberculosis/*metabolism; Myeloid Differentia…
2GFD2LIH	journalArticle	2019	Park, Hye-Soo; Back, Yong Woo; Shin, Ki-Won; Bae, Hyun Shik; Lee, Kang-In; Choi, Han-Gyu; Choi, Seunga; Lee, Hwang-Ho; Choi, Chul Hee; Park, Jeong-Kyu; Kim, Hwa-Jung	Mycobacterium tuberculosis Rv3463 induces mycobactericidal activity in macrophages by enhancing phagolysosomal fusion and exhibits therapeutic potential.	Scientific reports		2045-2322	10.1038/s41598-019-38982-0		Macrophages are responsible for innate and adaptive immune response activation necessary for eliminating infections. Optimal activation of macrophages to phagocytize Mycobacterium tuberculosis is critical in anti-mycobacterial defense. Here, we identified a novel Rv3463 hypothetical protein that induces macrophage activation in Mtb culture filtrate. Recombinant Rv3463 activated mouse bone marrow-…	2019-03-12	2023-08-29 17:16:00	2023-08-29 17:16:00		4246		1	9		Sci Rep								eng							Place: England PMID: 30862819 PMCID: PMC6414722				Animals; Antigens, Bacterial/*immunology/metabolism; Bacterial Proteins/*immunology/metabolism; Disease Models, Animal; Female; Humans; Lysosomes/immunology/microbiology; Macrophage Activation; Macrophages/*immunology/microbiology; Mice; Mycobacterium tuberculosis/*immunology; Phagocytosis/immunology; Post-Exposure Prophylaxis/methods; Signal Transduction/immunology; THP-1 Cells; Toll-Like Recept…
8NDVPCPG	journalArticle	2014	Berod, Luciana; Stüve, Philipp; Swallow, Maxine; Arnold-Schrauf, Catharina; Kruse, Friederike; Gentilini, Maria V.; Freitag, Jenny; Holzmann, Bernhard; Sparwasser, Tim	MyD88 signalling in myeloid cells is sufficient to prevent chronic mycobacterial infection.	European journal of immunology		1521-4141 0014-2980	10.1002/eji.201344039		Tuberculosis is a chronic infectious disease caused by Mycobacterium tuberculosis that is responsible for almost 1.5 million deaths per year. Sensing of mycobacteria by the host's immune system relies on different families of receptors present on innate immune cells. Amongst them, several members of the TLR family are involved in the activation of immune cells by mycobacteria, yet the in vivo con…	2014-05	2023-08-29 17:16:00	2023-08-29 17:16:00		1399-1409		5	44		Eur J Immunol								eng	© 2014 WILEY-VCH Verlag GmbH & Co. KGaA, Weinheim.						Place: Germany PMID: 24435955				Animals; CD11c Antigen/biosynthesis/genetics/immunology; Chronic Disease; Conditional switch-on mice; Cytokines/biosynthesis/genetics/*immunology; Dendritic cells; Dendritic Cells/immunology/metabolism/pathology; Disease Models, Animal; Gene Deletion; Humans; Macrophages; Macrophages/*immunology/metabolism/pathology; Mice; Mice, Knockout; Muramidase/biosynthesis/genetics/immunology; Mycobacteria;…
DTRLB8AT	journalArticle	2015	Pagán, Antonio J.; Yang, Chao-Tsung; Cameron, James; Swaim, Laura E.; Ellett, Felix; Lieschke, Graham J.; Ramakrishnan, Lalita	Myeloid Growth Factors Promote Resistance to Mycobacterial Infection by Curtailing Granuloma Necrosis through Macrophage Replenishment.	Cell host & microbe		1934-6069 1931-3128	10.1016/j.chom.2015.06.008		The mycobacterial ESX-1 virulence locus accelerates macrophage recruitment to the forming tuberculous granuloma. Newly recruited macrophages phagocytose previously infected apoptotic macrophages to become new bacterial growth niches. Granuloma macrophages can then necrose, releasing mycobacteria into the extracellular milieu, which potentiates their growth even further. Using zebrafish with genet…	2015-07-08	2023-08-29 17:16:00	2023-08-29 17:16:00		15-26		1	18		Cell Host Microbe								eng	Copyright © 2015 The Authors. Published by Elsevier Inc. All rights reserved.						Place: United States PMID: 26159717 PMCID: PMC4509513				*Host-Pathogen Interactions; Animals; Apoptosis; Disease Models, Animal; Granuloma/immunology/microbiology/*pathology; Intercellular Signaling Peptides and Proteins/*metabolism; Macrophages/*immunology/*microbiology; Mycobacterium marinum/*growth & development/*immunology; Necrosis/pathology; Phagocytosis; Zebrafish
YWZCFIC8	journalArticle	2021	Singh, B; Singh, DK; Ganatra, SR; Escobedo, RA; Khader, S; Schlesinger, LS; Kaushal, D; Mehra, S	Myeloid-Derived Suppressor Cells Mediate T Cell Dysfunction in Nonhuman Primate TB Granulomas	MBIO		2150-7511	10.1128/mBio.03189-21		Myeloid-derived suppressor cells (MDSCs) represent an innate immune cell population comprised of immature myeloid cells and myeloid progenitors with very potent immunosuppressive potential. MDSCs are reported to be abundant in the lungs of active tuberculosis (TB) patients. We sought to perform an in-depth study of MDSCs during latent TB infection (LTBI) and active TB (ATB) using the non-human pr…	2021-11	2023-08-29 17:16:49	2023-08-29 17:16:49				6	12										English				WOS:000736928500003				<p>Times Cited in Web of Science Core Collection:&nbsp;&nbsp;6<br/>Total Times Cited:&nbsp;&nbsp;6<br/>Cited Reference Count:&nbsp;&nbsp;70</p>			ACTIVATION; active TB; bronchoalveolar lavage; CRP; EXPRESSION; HIV; IMMUNITY; latent TB; MACAQUES; MECHANISMS; MOBILIZATION; MYCOBACTERIUM-TUBERCULOSIS INFECTION; myeloid-derived suppressor cells; nonhuman primates; peripheral blood mononuclear cell; polymorphonuclear; REACTIVATION; RESPONSES; rhesus macaques
7CR4EEBR	journalArticle	2021	Singh, Bindu; Singh, Dhiraj K.; Ganatra, Shashank R.; Escobedo, Ruby A.; Khader, Shabaana; Schlesinger, Larry S.; Kaushal, Deepak; Mehra, Smriti	Myeloid-Derived Suppressor Cells Mediate T Cell Dysfunction in Nonhuman Primate TB Granulomas.	mBio		2150-7511	10.1128/mbio.03189-21		Myeloid-derived suppressor cells (MDSCs) represent an innate immune cell population comprised of immature myeloid cells and myeloid progenitors with very potent immunosuppressive potential. MDSCs are reported to be abundant in the lungs of active tuberculosis (TB) patients. We sought to perform an in-depth study of MDSCs during latent TB infection (LTBI) and active TB (ATB) using the nonhuman pri…	2021-12-21	2023-08-29 17:16:00	2023-08-29 17:16:00		e0318921		6	12		mBio								eng							Place: United States PMID: 34903057 PMCID: PMC8669465				active TB; Animals; B7-H1 Antigen/genetics/immunology; bronchoalveolar lavage; CRP; Disease Models, Animal; Female; Granuloma/*immunology/microbiology; Humans; Indoleamine-Pyrrole 2,3,-Dioxygenase/genetics/immunology; Interleukin-10/genetics/immunology; latent TB; Latent Tuberculosis/genetics/*immunology/microbiology; Macaca mulatta; Matrix Metalloproteinase 9/genetics/immunology; Mycobacterium t…
WH8M4D5W	journalArticle	2015	Shekhar, Sudhanshu; Yang, Xi	Natural killer cells in host defense against veterinary pathogens.	Veterinary immunology and immunopathology		1873-2534 0165-2427	10.1016/j.vetimm.2015.10.001		Natural Killer (NK) cells constitute a major subset of innate lymphoid cells that do not express the T- and B-cell receptors and play an important role in antimicrobial defense. NK cells not only induce early and rapid innate immune responses, but also communicate with dendritic cells to shape the adaptive immunity, thus bridging innate and adaptive immunity. Although the functional biology of NK…	2015-11-15	2023-08-29 17:16:00	2023-08-29 17:16:00		30-34		2023-01-02	168		Vet Immunol Immunopathol								eng	Copyright © 2015 Elsevier B.V. All rights reserved.						Place: Netherlands PMID: 26553564 PMCID: PMC7112915				Animal Diseases/*immunology; Animals; Animals, Domestic/*immunology; Cattle; Domestic animals; Foot-and-Mouth Disease/immunology; Host-Pathogen Interactions/immunology; Immunity; Immunity, Innate; Innate lymphoid cells; Killer Cells, Natural/*immunology; Models, Immunological; Mycobacterium bovis/immunology/pathogenicity; NK cells; Pathogens; Protozoan Infections, Animal/immunology; Sus scrofa; T…
WZV55RXQ	journalArticle	2020	Ramos, L; Lunney, JK; Gonzalez-Juarrero, M	Neonatal and infant immunity for tuberculosis vaccine development: importance of age-matched animal models	DISEASE MODELS & MECHANISMS		1754-8403	10.1242/dmm.045740		Neonatal and infant immunity differs from that of adults in both the innate and adaptive arms, which are critical contributors to immune-mediated clearance of infection and memory responses elicited during vaccination. The tuberculosis (TB) research community has openly admitted to a vacuum of knowledge about neonatal and infant immune responses to Mycobacterium tuberculosis (Mtb) infection, espe…	2020-09	2023-08-29 17:16:44	2023-08-29 17:16:44				9	13										English				WOS:000576780200006				<p>Times Cited in Web of Science Core Collection:&nbsp;&nbsp;6<br/>Total Times Cited:&nbsp;&nbsp;6<br/>Cited Reference Count:&nbsp;&nbsp;137</p>			BACILLUS-CALMETTE-GUERIN; CYTOKINE; ENHANCED PROTECTION; GAMMA RESPONSES; GUINEA-PIG MODEL; HUMAN NEWBORNS; Immunity; INFECTION; MYCOBACTERIUM-BOVIS BCG; Neonatal; RABBIT MODEL; T-CELL; Tuberculosis; Vaccines
BTJLI8VL	journalArticle	2020	Ramos, Laylaa; Lunney, Joan K.; Gonzalez-Juarrero, Mercedes	Neonatal and infant immunity for tuberculosis vaccine development: importance of age-matched animal models.	Disease models & mechanisms		1754-8411 1754-8403	10.1242/dmm.045740		Neonatal and infant immunity differs from that of adults in both the innate and adaptive arms, which are critical contributors to immune-mediated clearance of infection and memory responses elicited during vaccination. The tuberculosis (TB) research community has openly admitted to a vacuum of knowledge about neonatal and infant immune responses to Mycobacterium tuberculosis (Mtb) infection, espe…	2020-09-15	2023-08-29 17:16:00	2023-08-29 17:16:00				9	13		Dis Model Mech								eng	© 2020. Published by The Company of Biologists Ltd.						Place: England PMID: 32988990 PMCID: PMC7520460				*Immunity; Aging/*immunology; Animals; BCG Vaccine/immunology; Disease Models, Animal; Humans; Immunity; Infant; Infant, Newborn; Neonatal; Tuberculosis; Tuberculosis Vaccines/*immunology; Vaccination; Vaccines
SD2TICDB	journalArticle	2016	Vogelzang, A; Lozza, L; Reece, ST; Perdomo, C; Zedler, U; Hahnke, K; Oberbeck-Mueller, D; Dorhoi, A; Kaufmann, SHE	Neonatal Fc Receptor Regulation of Lung Immunoglobulin and CD103(+) Dendritic Cells Confers Transient Susceptibility to Tuberculosis	INFECTION AND IMMUNITY		0019-9567	10.1128/IAI.00533-16		The neonatal Fc receptor (FcRn) extends the systemic half-life of IgG antibodies by chaperoning bound Fc away from lysosomal degradation inside stromal and hematopoietic cells. FcRn also transports IgG across mucosal barriers into the lumen, and yet little is known about how FcRn modulates immunity in the lung during homeostasis or infection. We infected wild-type (WT) and FcRn-deficient (fcgrt(-…	2016-10	2023-08-29 17:16:48	2023-08-29 17:16:48		2914-2921		10	84										English				WOS:000384077800019				<p>Times Cited in Web of Science Core Collection:&nbsp;&nbsp;10<br/>Total Times Cited:&nbsp;&nbsp;10<br/>Cited Reference Count:&nbsp;&nbsp;43</p>			ANTIBODIES; ANTIGEN; EXPRESSION; IGG; IMMUNE-COMPLEXES; INFECTION; MICE; MUCOSAL; RESPONSES; TRANSPORT
HCLXSJKG	journalArticle	2016	Vogelzang, Alexis; Lozza, Laura; Reece, Stephen T.; Perdomo, Carolina; Zedler, Ulrike; Hahnke, Karin; Oberbeck-Mueller, Dagmar; Dorhoi, Anca; Kaufmann, Stefan H. E.	Neonatal Fc Receptor Regulation of Lung Immunoglobulin and CD103+ Dendritic Cells Confers Transient Susceptibility to Tuberculosis.	Infection and immunity		1098-5522 0019-9567	10.1128/IAI.00533-16		The neonatal Fc receptor (FcRn) extends the systemic half-life of IgG antibodies by chaperoning bound Fc away from lysosomal degradation inside stromal and hematopoietic cells. FcRn also transports IgG across mucosal barriers into the lumen, and yet little is known about how FcRn modulates immunity in the lung during homeostasis or infection. We infected wild-type (WT) and FcRn-deficient (fcgrt(-…	2016-10	2023-08-29 17:16:00	2023-08-29 17:16:00		2914-2921		10	84		Infect Immun								eng	Copyright © 2016 Vogelzang et al.						Place: United States PMID: 27481246 PMCID: PMC5038074				*Lung/cytology/immunology/metabolism; Adaptive Immunity; Animals; Antigens, CD/metabolism; Bacterial Load; Dendritic Cells/cytology/*immunology; Disease Models, Animal; Histocompatibility Antigens Class I/metabolism/*physiology; Immunity, Innate; Immunoglobulin G/immunology/*metabolism; Integrin alpha Chains/metabolism; Mice; Mice, Transgenic; Mucous Membrane/metabolism; Mycobacterium tuberculosi…
5TBMXBQ6	journalArticle	2020	Tarancón, Raquel; Domínguez-Andrés, Jorge; Uranga, Santiago; Ferreira, Anaísa V.; Groh, Laszlo A.; Domenech, Mirian; González-Camacho, Fernando; Riksen, Niels P.; Aguilo, Nacho; Yuste, José; Martín, Carlos; Netea, Mihai G.	New live attenuated tuberculosis vaccine MTBVAC induces trained immunity and confers protection against experimental lethal pneumonia.	PLoS pathogens		1553-7374 1553-7366	10.1371/journal.ppat.1008404		Among infectious diseases, tuberculosis is the leading cause of death worldwide, and represents a serious threat, especially in developing countries. The protective effects of Bacillus Calmette-Guerin (BCG), the current vaccine against tuberculosis, have been related not only to specific induction of T-cell immunity, but also with the long-term epigenetic and metabolic reprogramming of the cells …	2020-04	2023-08-29 17:16:00	2023-08-29 17:16:00		e1008404		4	16		PLoS Pathog								eng							Place: United States PMID: 32240273 PMCID: PMC7117655				*Disease Models, Animal; Animals; BCG Vaccine/administration & dosage/immunology; Cells, Cultured; Cellular Reprogramming; Female; Humans; Immunity, Innate/drug effects/*immunology; Mice; Mice, Inbred C57BL; Monocytes/drug effects/*immunology/metabolism; Mycobacterium tuberculosis/drug effects/*immunology; Pneumonia/immunology/microbiology/*prevention & control; Tuberculosis Vaccines/*administrat…
SC645IZK	journalArticle	2019	Hussain, T; Zhao, DM; Shah, SZA; Sabir, N; Wang, J; Liao, Y; Song, YJ; Dong, HD; Mangi, MH; Ni, JM; Yang, LF; Zhou, XM	Nilotinib: A Tyrosine Kinase Inhibitor Mediates Resistance to Intracellular Mycobacterium Via Regulating Autophagy	CELLS		2073-4409	10.3390/cells8050506		Nilotinib, a tyrosine kinase inhibitor, has been studied extensively in various tumor models; however, no information exists about the pharmacological action of nilotinib in bacterial infections. Mycobacterium bovis (M. bovis) and Mycobacterium avium subspecies paratuberculosis (MAP) are the etiological agents of bovine tuberculosis and Johne's disease, respectively. Although M. bovis and MAP cau…	2019-05	2023-08-29 17:16:46	2023-08-29 17:16:46				5	8										English				WOS:000470994400126				<p>Times Cited in Web of Science Core Collection:&nbsp;&nbsp;20<br/>Total Times Cited:&nbsp;&nbsp;20<br/>Cited Reference Count:&nbsp;&nbsp;66</p>			ACIDIFICATION; autophagy; bovis); CELL-DEATH; EPIDEMIOLOGY; INFECTION; macrophage; Mycobacterium avium subspecies paratuberculosis (MAP); Mycobacterium bovis (M; nilotinib; PARATUBERCULOSIS; PARKIN; PATHOGENESIS; PHAGOLYSOSOME; PROTEIN; TUBERCULOSIS
T8QDPGF8	journalArticle	2019	Hussain, Tariq; Zhao, Deming; Shah, Syed Zahid Ali; Sabir, Naveed; Wang, Jie; Liao, Yi; Song, Yinjuan; Dong, Haodi; Hussain Mangi, Mazhar; Ni, Jiamin; Yang, Lifeng; Zhou, Xiangmei	Nilotinib: A Tyrosine Kinase Inhibitor Mediates Resistance to Intracellular Mycobacterium Via Regulating Autophagy.	Cells		2073-4409	10.3390/cells8050506		Nilotinib, a tyrosine kinase inhibitor, has been studied extensively in various tumor models; however, no information exists about the pharmacological action of nilotinib in bacterial infections. Mycobacterium bovis (M. bovis) and Mycobacterium avium subspecies paratuberculosis (MAP) are the etiological agents of bovine tuberculosis and Johne's disease, respectively. Although M. bovis and MAP cau…	2019-05-26	2023-08-29 17:16:00	2023-08-29 17:16:00				5	8		Cells								eng							Place: Switzerland PMID: 31130711 PMCID: PMC6562972				Animals; autophagy; Autophagy/*drug effects; Cattle; CD4-Positive T-Lymphocytes/drug effects; CD8-Positive T-Lymphocytes/drug effects; Cell Survival/drug effects; Cells, Cultured; Cytoplasm/metabolism/microbiology; Female; Immunity, Innate/drug effects; macrophage; Macrophages/immunology; Mice; Mice, Inbred BALB C; Mice, Inbred C57BL; Mycobacterium avium subsp. paratuberculosis/*drug effects; Myc…
ZLJU9NYR	journalArticle	2018	Uthayakumar, Deeva; Paris, Simon; Chapat, Ludivine; Freyburger, Ludovic; Poulet, Hervé; De Luca, Karelle	Non-specific Effects of Vaccines Illustrated Through the BCG Example: From Observations to Demonstrations.	Frontiers in immunology		1664-3224	10.3389/fimmu.2018.02869		Epidemiological studies regarding many successful vaccines suggest that vaccination may lead to a reduction in child mortality and morbidity worldwide, on a grander scale than is attributable to protection against the specific target diseases of these vaccines. These non-specific effects (NSEs) of the Bacille Calmette-Guérin (BCG) vaccine, for instance, implicate adaptive and innate immune mechan…	2018	2023-08-29 17:16:00	2023-08-29 17:16:00		2869			9		Front Immunol								eng							Place: Switzerland PMID: 30564249 PMCID: PMC6288394				*Immunity, Heterologous; *Immunologic Memory; BCG; BCG Vaccine/administration & dosage/*immunology; epidemiology; Epigenesis, Genetic/immunology; epigenetics; Humans; Immunity, Cellular; Immunity, Innate; Mycobacterium bovis/*immunology; non-specific effects; trained immunity; Tuberculosis/*prevention & control; Vaccination/methods/standards; vaccines; World Health Organization
NI9R52N5	journalArticle	2014	Beltran-Beck, B; de la Fuente, J; Garrido, JM; Aranaz, A; Sevilla, I; Villar, M; Boadella, M; Galindo, RC; de la Lastra, JMP; Moreno-Cid, JA; de Mera, IGF; Alberdi, P; Santos, G; Ballesteros, C; Lyashchenko, KP; Minguijon, E; Romero, B; de Juan, L; Dominguez, L; Juste, R; Gortazar, C	Oral Vaccination with Heat Inactivated Mycobacterium bovis Activates the Complement System to Protect against Tuberculosis	PLOS ONE		1932-6203	10.1371/journal.pone.0098048		Tuberculosis (TB) remains a pandemic affecting billions of people worldwide, thus stressing the need for new vaccines. Defining the correlates of vaccine protection is essential to achieve this goal. In this study, we used the wild boar model for mycobacterial infection and TB to characterize the protective mechanisms elicited by a new heat inactivated Mycobacterium bovis vaccine (IV). Oral vacci…	2014-05-19	2023-08-29 17:16:47	2023-08-29 17:16:47				5	9										English				WOS:000340948600103				<p>Times Cited in Web of Science Core Collection:&nbsp;&nbsp;47<br/>Total Times Cited:&nbsp;&nbsp;47<br/>Cited Reference Count:&nbsp;&nbsp;59</p>			COMPONENT C3; CYTOKINE PROFILE; DENDRITIC CELLS; EUROPEAN WILD BOAR; IMMUNE-RESPONSES; MANDIBULAR LYMPH-NODES; MESSENGER-RNA; NONOPSONIC PHAGOCYTOSIS; OROPHARYNGEAL TONSILS; RAPID DETECTION
7DMTPMZU	journalArticle	2017	Fogelson, SB; Fast, MD; Leary, J; Camus, AC	Pathologic features of mycobacteriosis in naturally infected Syngnathidae and novel transcriptome assembly in association with disease	JOURNAL OF FISH DISEASES		0140-7775	10.1111/jfd.12634		Syngnathidae (seahorses, seadragons and pipefish) suffer significant losses from non-tuberculous mycobacteria. However, they produce markedly different lesions in response to the disease compared to other teleost species, notably infrequent granuloma formation. This study evaluated 270 syngnathid fish, from which 92 were diagnosed with mycobacteriosis by histopathology, culture or both. Microscop…	2017-11	2023-08-29 17:16:49	2023-08-29 17:16:49		1681-1694		11	40										English				WOS:000412593800015				<p>Times Cited in Web of Science Core Collection:&nbsp;&nbsp;14<br/>Total Times Cited:&nbsp;&nbsp;14<br/>Cited Reference Count:&nbsp;&nbsp;56</p>			ANIMAL-MODEL; CARASSIUS-AURATUS; EXPRESSION ANALYSIS; FISH; fish mycobacteriosis; histopathology; INNATE; Mycobacterium spp.; PHYLLOPTERYX-TAENIOLATUS; RESISTANCE; RNA-seq; SP-NOV.; syngnathid; TUBERCULOSIS; ZEBRAFISH DANIO-RERIO
8VAIBDBU	journalArticle	2021	Kauffman, Keith D.; Sakai, Shunsuke; Lora, Nickiana E.; Namasivayam, Sivaranjani; Baker, Paul J.; Kamenyeva, Olena; Foreman, Taylor W.; Nelson, Christine E.; Oliveira-de-Souza, Deivide; Vinhaes, Caian L.; Yaniv, Ziv; Lindestam Arleham, Cecilia S.; Sette, Alessandro; Freeman, Gordon J.; Moore, Rashida; Sher, Alan; Mayer-Barber, Katrin D.; Andrade, Bruno B.; Kabat, Juraj; Via, Laura E.; Barber, Dan…	PD-1 blockade exacerbates Mycobacterium tuberculosis infection in rhesus macaques.	Science immunology		2470-9468	10.1126/sciimmunol.abf3861		Boosting immune cell function by targeting the coinhibitory receptor PD-1 may have applications in the treatment of chronic infections. Here, we examine the role of PD-1 during Mycobacterium tuberculosis (Mtb) infection of rhesus macaques. Animals treated with anti-PD-1 monoclonal antibody developed worse disease and higher granuloma bacterial loads compared with isotype control-treated monkeys. …	2021-01-15	2023-08-29 17:16:00	2023-08-29 17:16:00				55	6		Sci Immunol								eng	Copyright © 2021 The Authors, some rights reserved; exclusive licensee American Association for the Advancement of Science. No claim to original U.S. Government Works.						Place: United States PMID: 33452107 PMCID: PMC8300572				Animals; Bacterial Load/drug effects; CD4-Positive T-Lymphocytes/*drug effects/immunology/metabolism; CTLA-4 Antigen/metabolism; Disease Models, Animal; Humans; Immune Checkpoint Inhibitors/administration & dosage/*adverse effects; Macaca mulatta; Male; Mice; Mice, Knockout; Mycobacterium tuberculosis/immunology; Programmed Cell Death 1 Receptor/*antagonists & inhibitors/genetics/metabolism; Seve…
9NA26BZ3	journalArticle	2022	Gong, Wenping; Pan, Chao; Cheng, Peng; Wang, Jie; Zhao, Guangyu; Wu, Xueqiong	Peptide-Based Vaccines for Tuberculosis.	Frontiers in immunology		1664-3224	10.3389/fimmu.2022.830497		Tuberculosis (TB) is an infectious disease caused by Mycobacterium tuberculosis. As a result of the coronavirus disease 2019 (COVID-19) pandemic, the global TB mortality rate in 2020 is rising, making TB prevention and control more challenging. Vaccination has been considered the best approach to reduce the TB burden. Unfortunately, BCG, the only TB vaccine currently approved for use, offers some…	2022	2023-08-29 17:16:00	2023-08-29 17:16:00		830497			13		Front Immunol								eng	Copyright © 2022 Gong, Pan, Cheng, Wang, Zhao and Wu.						Place: Switzerland PMID: 35173740 PMCID: PMC8841753				adjuvants; animal models; Animals; Bacterial Proteins/immunology; BCG Vaccine/*immunology; bioinformatics; Disease Models, Animal; epitope; Humans; immunity; Mice; Mycobacterium tuberculosis/*immunology; peptide-based vaccine; Peptides/immunology; tuberculosis (TB); Tuberculosis/immunology/mortality/*prevention & control; Vaccination; Vaccine Development/*methods; Vaccine Efficacy; Vaccines, Subu…
Z2VM9BTE	journalArticle	2015	McCormack, Ryan M.; de Armas, Lesley R.; Shiratsuchi, Motoaki; Fiorentino, Desiree G.; Olsson, Melissa L.; Lichtenheld, Mathias G.; Morales, Alejo; Lyapichev, Kirill; Gonzalez, Louis E.; Strbo, Natasa; Sukumar, Neelima; Stojadinovic, Olivera; Plano, Gregory V.; Munson, George P.; Tomic-Canic, Marjana; Kirsner, Robert S.; Russell, David G.; Podack, Eckhard R.	Perforin-2 is essential for intracellular defense of parenchymal cells and phagocytes against pathogenic bacteria.	eLife		2050-084X	10.7554/eLife.06508		Perforin-2 (MPEG1) is a pore-forming, antibacterial protein with broad-spectrum activity. Perforin-2 is expressed constitutively in phagocytes and inducibly in parenchymal, tissue-forming cells. In vitro, Perforin-2 prevents the intracellular replication and proliferation of bacterial pathogens in these cells. Perforin-2 knockout mice are unable to control the systemic dissemination of methicilli…	2015-09-24	2023-08-29 17:16:00	2023-08-29 17:16:00		e06508			4		Elife								eng							Place: England PMID: 26402460 PMCID: PMC4626811				*Immunity, Innate; Animals; Cells, Cultured; Disease Models, Animal; E. coli; human; immunology; infectious disease; Mice, Knockout; Microbial Viability; microbiology; mouse; MRSA; Mycobacterium tuberculosis; NO; pathogenic bacteria; Phagocytes; Pore Forming Cytotoxic Proteins/*metabolism; ROS; S. typhimurium; Salmonella Infections, Animal/*immunology; Salmonella typhimurium/drug effects/*immunol…
4RAK77XA	journalArticle	2020	Scheuermann, Lisa; Pei, Gang; Domaszewska, Teresa; Zyla, Joanna; Oberbeck-Müller, Dagmar; Bandermann, Silke; Feng, Yonghong; Ruiz Moreno, Juan Sebastian; Opitz, Bastian; Mollenkopf, Hans-Joachim; Kaufmann, Stefan H. E.; Dorhoi, Anca	Platelets Restrict the Oxidative Burst in Phagocytes and Facilitate Primary Progressive Tuberculosis.	American journal of respiratory and critical care medicine		1535-4970 1073-449X	10.1164/rccm.201910-2063OC		Rationale: Platelets are generated in the capillaries of the lung, control hemostasis, and display immunological functions. Tuberculosis primarily affects the lung, and patients show platelet changes and hemoptysis. A role of platelets in immunopathology of pulmonary tuberculosis requires careful assessment.Objectives: To identify the dynamics and interaction partners of platelets in the respirat…	2020-09-01	2023-08-29 17:16:00	2023-08-29 17:16:00		730-744		5	202		Am J Respir Crit Care Med								eng							Place: United States PMID: 32421376				Animals; Blood Platelets/*metabolism; Disease Models, Animal; Disease Progression; Female; Flow Cytometry; innate immunity; Male; Mice; Mice, Inbred C57BL; Mycobacterium tuberculosis; Mycobacterium tuberculosis/*immunology; Phagocytes/metabolism/*pathology; platelets; reactive oxygen species; Respiratory Burst/*physiology; T-Lymphocytes/*immunology; Tuberculosis, Pulmonary/immunology/*metabolism/…
P799ULEJ	journalArticle	2019	Matty, Molly A.; Knudsen, Daphne R.; Walton, Eric M.; Beerman, Rebecca W.; Cronan, Mark R.; Pyle, Charlie J.; Hernandez, Rafael E.; Tobin, David M.	Potentiation of P2RX7 as a host-directed strategy for control of mycobacterial infection.	eLife		2050-084X	10.7554/eLife.39123		Mycobacterium tuberculosis is the leading worldwide cause of death due to a single infectious agent. Existing anti-tuberculous therapies require long treatments and are complicated by multi-drug-resistant strains. Host-directed therapies have been proposed as an orthogonal approach, but few have moved into clinical trials. Here, we use the zebrafish-Mycobacterium marinum infection model as a whol…	2019-01-29	2023-08-29 17:16:00	2023-08-29 17:16:00					8		Elife								eng	© 2019, Matty et al.						Place: England PMID: 30693866 PMCID: PMC6351102				Animals; Anti-Allergic Agents/pharmacology; Antitubercular Agents/*pharmacology; Calcium/immunology/metabolism; Clemastine/*pharmacology; Disease Models, Animal; Drug Repositioning; Gene Expression Regulation; Granuloma/*drug therapy/genetics/immunology/microbiology; host-directed therapies; Host-Pathogen Interactions/genetics/immunology; Humans; Immunity, Innate/drug effects; immunology; infecti…
VSG6YYQM	journalArticle	2022	Gong, WP; Liang, Y; Wang, J; Liu, YP; Xue, Y; Mi, J; Li, PC; Wang, XO; Wang, L; Wu, XQ	Prediction of Th1 and Cytotoxic T Lymphocyte Epitopes of Mycobacterium tuberculosis and Evaluation of Their Potential in the Diagnosis of Tuberculosis in a Mouse Model and in Humans	MICROBIOLOGY SPECTRUM		2165-0497	10.1128/spectrum.01438-22		Latent tuberculosis infection (LTBI) is the primary source of tuberculosis (TB) but there is no suitable detection method to distinguish LTBI from active tuberculosis (ATB). In this study, five antigens of Mycobacterium tuberculosis belonging to LTBI and regions of difference (RDs) were selected to predict Th1 and cytotoxic T lymphocyte (CTL) epitopes. The immunodominant Th1 and CTL peptides were…	2022-08-08	2023-08-29 17:16:43	2023-08-29 17:16:43															English				WOS:000838143300001				<p>Times Cited in Web of Science Core Collection:&nbsp;&nbsp;2<br/>Total Times Cited:&nbsp;&nbsp;2<br/>Cited Reference Count:&nbsp;&nbsp;50</p>			active tuberculosis; ANTIGEN; ATB; biomarkers; differential diagnosis; DOSR; immunodominant peptides; INFECTION; LATENT TUBERCULOSIS; latent tuberculosis infection; LTBI; MECHANISMS; Mycobacterium tuberculosis; PERFORMANCE; PROTEIN; RESPONSES; SIGNATURE; VALIDATION
Y3FUK2Z4	journalArticle	2021	John, S; Bell, OH; Wilson, L; Copland, DA; Pepple, KL	Primed Mycobacterial Uveitis (PMU) as a Model for Post-Infectious Uveitis	JOVE-JOURNAL OF VISUALIZED EXPERIMENTS		1940-087X	10.3791/62925		The term 'uveitis' describes a heterogeneous set of conditions that all feature intraocular inflammation. Broadly, uveitis is defined by etiology: infection or autoimmunity. Infectious uveitis requires treatment with the appropriate antimicrobial agents, while autoimmune uveitis requires treatment with corticosteroids or other immunosuppressive agents. Post-infectious uveitis is a form of chronic…	2021-12	2023-08-29 17:16:49	2023-08-29 17:16:49				178											English				WOS:000802600300019				<p>Times Cited in Web of Science Core Collection:&nbsp;&nbsp;1<br/>Total Times Cited:&nbsp;&nbsp;1<br/>Cited Reference Count:&nbsp;&nbsp;52</p>			ANIMAL-MODELS; CELLS; DISEASE; ENDOTOXIN-INDUCED UVEITIS; EXPERIMENTAL AUTOIMMUNE UVEORETINITIS; INFLAMMATION; MECHANISMS; MICE; MOUSE; TUBERCULOSIS
4H79PSXY	journalArticle	2018	Luukinen, Hanna; Hammarén, Milka Marjut; Vanha-Aho, Leena-Maija; Svorjova, Aleksandra; Kantanen, Laura; Järvinen, Sampsa; Luukinen, Bruno Vincent; Dufour, Eric; Rämet, Mika; Hytönen, Vesa Pekka; Parikka, Mataleena	Priming of innate antimycobacterial immunity by heat-killed Listeria monocytogenes induces sterilizing response in the adult zebrafish tuberculosis model.	Disease models & mechanisms		1754-8411 1754-8403	10.1242/dmm.031658		Mycobacterium tuberculosis remains one of the most problematic infectious agents, owing to its highly developed mechanisms to evade host immune responses combined with the increasing emergence of antibiotic resistance. Host-directed therapies aiming to optimize immune responses to improve bacterial eradication or to limit excessive inflammation are a new strategy for the treatment of tuberculosis…	2018-01-29	2023-08-29 17:16:00	2023-08-29 17:16:00				1	11		Dis Model Mech								eng	© 2018. Published by The Company of Biologists Ltd.						Place: England PMID: 29208761 PMCID: PMC5818079				*Immunity, Innate; *Sterilization; Aging; Animals; Bacterial Load; Bacterial Proteins/metabolism; Cross-Priming/*immunology; Disease Models, Animal; Down-Regulation; Female; Hot Temperature; Larva; Listeria monocytogenes; Listeria monocytogenes/*physiology; Macrophages/microbiology; Male; Mycobacterial infection; Mycobacterium marinum; Mycobacterium marinum/immunology; Mycobacterium tuberculosis/…
AVTEZXRR	journalArticle	2016	Meijer, Annemarie H.	Protection and pathology in TB: learning from the zebrafish model.	Seminars in immunopathology		1863-2300 1863-2297	10.1007/s00281-015-0522-4		Zebrafish has earned its place among animal models of tuberculosis. Its natural pathogen, Mycobacterium marinum, shares major virulence factors with the human pathogen Mycobacterium tuberculosis. In adult zebrafish, which possess recombination-activated adaptive immunity, it can cause acute infection or a chronic progressive disease with containment of mycobacteria in well-structured, caseating g…	2016-03	2023-08-29 17:16:00	2023-08-29 17:16:00		261-273		2	38		Semin Immunopathol								eng							Place: Germany PMID: 26324465 PMCID: PMC4779130				Animals; Autophagy; Disease Models, Animal; Granuloma; Humans; Inflammation; Innate immunity; Macrophages/immunology/metabolism/parasitology/pathology; Mycobacterium marinum; Mycobacterium tuberculosis/*physiology; Neutrophils/immunology/metabolism/microbiology/parasitology; Toll-Like Receptors/metabolism; Tuberculosis; Tuberculosis/*etiology/metabolism/pathology; Zebrafish
2FY5MK4R	journalArticle	2020	Martinot, AJ; Blass, E; Yu, JY; Aid, M; Mahrokhian, SH; Cohen, SB; Plumlee, CR; Larocca, RA; Siddiqi, N; Wakabayashi, S; Gardner, M; Audette, R; Devorak, A; Urdahl, KB; Rubin, EJ; Barouch, DH	Protective efficacy of an attenuated Mtb Delta LprG vaccine in mice	PLOS PATHOGENS		1553-7366	10.1371/journal.ppat.1009096		Author summary Many successful vaccines are based on attenuated human pathogens. The only licensed tuberculosis vaccine, BCG, is based on an attenuated version of live whole cell Mycobacterium bovis, the causative agent of tuberculosis (TB) in cattle. Advantages to using attenuated pathogens as vaccines include a broad antigen composition including proteins, lipids, carbohydrates and other molecu…	2020-12	2023-08-29 17:16:49	2023-08-29 17:16:49				12	16										English				WOS:000600201100007				<p>Times Cited in Web of Science Core Collection:&nbsp;&nbsp;7<br/>Total Times Cited:&nbsp;&nbsp;8<br/>Cited Reference Count:&nbsp;&nbsp;66</p>			AERAS-402; BCG; C3HEB/FEJ; IMMUNITY; MACAQUES; MOUSE MODEL; MYCOBACTERIUM-TUBERCULOSIS INFECTION; PREVENTION; T-CELL RESPONSES; VIRULENCE
HH3N7QA9	journalArticle	2016	Chen, Zheng W.	Protective immune responses of major Vγ2Vδ2 T-cell subset in M. tuberculosis infection.	Current opinion in immunology		1879-0372 0952-7915	10.1016/j.coi.2016.06.005		Recent observation that prenyl pyrophosphates bind the Ig superfamily protein butyrophilin 3A1 (BTN3A1) suggests that modifying BTN3A1 activates major γδ T-cell subset, Vγ2Vδ2 T cells. Studies also show that microbial phosphoantigen HMBPP is required for expansion, pulmonary response, effector functions and memory polarization of Vγ2Vδ2 T cells during infections. Broad repertoires of cytokines in…	2016-10	2023-08-29 17:16:00	2023-08-29 17:16:00		105-112			42		Curr Opin Immunol								eng	Copyright © 2016. Published by Elsevier Ltd.						Place: England PMID: 27491008 PMCID: PMC5754217				Animals; Antigens, CD/immunology; Butyrophilins/immunology; Cell Proliferation; Cytotoxicity, Immunologic; Disease Models, Animal; Humans; Immunity, Innate; Immunologic Memory; Interferon-gamma/metabolism; Lung/*immunology; Lymphocyte Activation; Mycobacterium tuberculosis/*immunology; Primates; Receptors, Antigen, T-Cell, gamma-delta/metabolism; T-Lymphocytes/*immunology; Tuberculosis Vaccines/*…
9T2J4L3F	journalArticle	2014	Amaral, EP; Ribeiro, SCM; Lanes, VR; Almeida, FM; de Andrade, MRM; Bomfim, CCB; Salles, EM; Bortoluci, KR; Coutinho-Silva, R; Hirata, MH; Alvarez, JM; Lasunskaia, EB; D'Imperio-Lima, MR	Pulmonary Infection with Hypervirulent Mycobacteria Reveals a Crucial Role for the P2X7 Receptor in Aggressive Forms of Tuberculosis	PLOS PATHOGENS		1553-7366	10.1371/journal.ppat.1004188		The purinergic P2X7 receptor (P2X7R) is a sensor of extracellular ATP, a damage-associated molecule that is released from necrotic cells and that induces pro-inflammatory cytokine production and cell death. To investigate whether the innate immune response to damage signals could contribute to the development of pulmonary necrotic lesions in severe forms of tuberculosis, disease progression was e…	2014-07	2023-08-29 17:16:47	2023-08-29 17:16:47				7	10										English				WOS:000340551000009				<p>Times Cited in Web of Science Core Collection:&nbsp;&nbsp;64<br/>Total Times Cited:&nbsp;&nbsp;68<br/>Cited Reference Count:&nbsp;&nbsp;66</p>			ACTIVATION; BEIJING GENOTYPE; BOVIS STRAINS; EXTRACELLULAR ATP; GENE INCREASES SUSCEPTIBILITY; HUMAN MACROPHAGES; MICE; MOUSE MODEL; P2X(7) RECEPTOR; POLYMORPHISM
KZEIFHGG	journalArticle	2017	Chancellor, Andrew; White, Andrew; Tocheva, Anna S.; Fenn, Joe R.; Dennis, Mike; Tezera, Liku; Singhania, Akul; Elliott, Tim; Tebruegge, Marc; Elkington, Paul; Gadola, Stephan; Sharpe, Sally; Mansour, Salah	Quantitative and qualitative iNKT repertoire associations with disease susceptibility and outcome in macaque tuberculosis infection.	Tuberculosis (Edinburgh, Scotland)		1873-281X 1472-9792	10.1016/j.tube.2017.04.011		Correlates of immune protection that reliably predict vaccine efficacy against Mycobacterium tuberculosis (Mtb) infection are urgently needed. Invariant NKT cells (iNKTs) are CD1d-dependent innate T cells that augment host antimicrobial immunity through production of cytokines, including interferon (IFN)-γ and tumour necrosis factor (TNF)-α. We determined peripheral blood iNKT numbers, their prol…	2017-07	2023-08-29 17:16:00	2023-08-29 17:16:00		86-95			105		Tuberculosis (Edinb)								eng	Copyright © 2017 Elsevier Ltd. All rights reserved.						Place: Scotland PMID: 28610792 PMCID: PMC6168056				Animals; Antigens, CD1d/blood/immunology; BCG Vaccine/administration & dosage; CD1d; CD4-Positive T-Lymphocytes/immunology/microbiology; CD8-Positive T-Lymphocytes/immunology/microbiology; Cell Proliferation; Cells, Cultured; Correlates of protection; Cytokines/blood/immunology; Disease Models, Animal; Galactosylceramides/pharmacology; Genetic Predisposition to Disease; Host-Pathogen Interactions…
2DGP6HSP	journalArticle	2018	Schmidt, ST; Pedersen, GK; Christensen, D	Rational Design and In Vivo Characterization of Vaccine Adjuvants	ILAR JOURNAL		1084-2020	10.1093/ilar/ily018		Many different adjuvants are currently being developed for subunit vaccines against a number of pathogens and diseases. Rational design is increasingly used to develop novel vaccine adjuvants, which requires extensive knowledge of, for example, the desired immune responses, target antigen-presenting cell subsets, their localization, and expression of relevant pattern-recognition receptors. The ad…	2018	2023-08-29 17:16:49	2023-08-29 17:16:49		309-322		3	59										English				WOS:000496240700007				<p>Times Cited in Web of Science Core Collection:&nbsp;&nbsp;3<br/>Total Times Cited:&nbsp;&nbsp;5<br/>Cited Reference Count:&nbsp;&nbsp;139</p>			ADAPTIVE IMMUNITY; adjuvant; antibody responses; biodistribution; C-TYPE LECTIN; cell mediated immune responses; cytotoxic T cell responses; FC-GAMMA-RIV; immunogenicity assessment; in vivo tracking; INDUCED TH17 CELLS; INNATE IMMUNE-RESPONSE; MEMORY B-CELLS; MYCOBACTERIUM-TUBERCULOSIS; SUPRAMOLECULAR STRUCTURE; SYNTHETIC ANALOGS; T-CELL RESPONSES; vaccine
T4CR7YZA	journalArticle	2018	Ates, LS; Sayes, F; Frigui, W; Ummels, R; Damen, MPM; Bottai, D; Behr, MA; van Heijst, JWJ; Bitter, W; Majlessi, L; Brosch, R	RD5-mediated lack of PE_PGRS and PPE-MPTR export in BCG vaccine strains results in strong reduction of antigenic repertoire but little impact on protection	PLOS PATHOGENS		1553-7366	10.1371/journal.ppat.1007139		Tuberculosis is the deadliest infectious disease worldwide. Although the BCG vaccine is widely used, it does not efficiently protect against pulmonary tuberculosis and an improved tuberculosis vaccine is therefore urgently needed. Mycobacterium tuberculosis uses different ESX/Type VII secretion (T7S) systems to transport proteins important for virulence and host immune responses. We recently repo…	2018-06	2023-08-29 17:16:48	2023-08-29 17:16:48				6	14										English				WOS:000437410000030				<p>Times Cited in Web of Science Core Collection:&nbsp;&nbsp;26<br/>Total Times Cited:&nbsp;&nbsp;27<br/>Cited Reference Count:&nbsp;&nbsp;104</p>			BOVIS BCG; GENOMIC ANALYSIS; IMMUNE-RESPONSE; MYCOBACTERIUM-TUBERCULOSIS COMPLEX; PATHOGENIC MYCOBACTERIA; PHOSPHOLIPASES-C; PROTEIN; SECRETION; T-CELLS; VIRULENCE
FZIE4YUE	journalArticle	2018	Ates, Louis S.; Sayes, Fadel; Frigui, Wafa; Ummels, Roy; Damen, Merel P. M.; Bottai, Daria; Behr, Marcel A.; van Heijst, Jeroen W. J.; Bitter, Wilbert; Majlessi, Laleh; Brosch, Roland	RD5-mediated lack of PE_PGRS and PPE-MPTR export in BCG vaccine strains results in strong reduction of antigenic repertoire but little impact on protection.	PLoS pathogens		1553-7374 1553-7366	10.1371/journal.ppat.1007139		Tuberculosis is the deadliest infectious disease worldwide. Although the BCG vaccine is widely used, it does not efficiently protect against pulmonary tuberculosis and an improved tuberculosis vaccine is therefore urgently needed. Mycobacterium tuberculosis uses different ESX/Type VII secretion (T7S) systems to transport proteins important for virulence and host immune responses. We recently repo…	2018-06	2023-08-29 17:16:00	2023-08-29 17:16:00		e1007139		6	14		PLoS Pathog								eng							Place: United States PMID: 29912964 PMCID: PMC6023246				Animals; Antigens, Bacterial/*immunology; Bacterial Proteins/genetics/*metabolism; Bacterial Secretion Systems/*immunology; Female; Genome, Bacterial; Membrane Proteins/*immunology; Mice; Mice, Inbred BALB C; Mice, Inbred C57BL; Multigene Family; Mycobacterium tuberculosis/*immunology; Tuberculosis Vaccines/*immunology; Tuberculosis/*immunology/prevention & control; Virulence
X6GYN57D	journalArticle	2014	Smith, Kristen L. Jurcic; Saini, Divey; Bardarov, Svetoslav; Larsen, Michelle; Frothingham, Richard; Gandhi, Neel R.; Jacobs, William R. Jr; Sturm, A. Willem; Lee, Sunhee	Reduced virulence of an extensively drug-resistant outbreak strain of Mycobacterium tuberculosis in a murine model.	PloS one		1932-6203	10.1371/journal.pone.0094953		Bacterial drug resistance is often associated with a fitness cost. Large outbreaks of multidrug-resistant (MDR) and extensively drug-resistant (XDR) TB have been described that predominately affect persons with HIV infection. We obtained four closely-related Mycobacterium tuberculosis strains (genotype F15/LAM4/KZN) from an outbreak in KwaZulu-Natal (KZN), South Africa, including drug-sensitive, …	2014	2023-08-29 17:16:00	2023-08-29 17:16:00		e94953		4	9		PLoS One								eng							Place: United States PMID: 24733050 PMCID: PMC3986381				*Disease Outbreaks; Aerosols; Animals; Apoptosis; Bacterial Load; Disease Models, Animal; Immunity, Innate; Immunocompetence; Lung/microbiology/pathology; Mice, Inbred C57BL; Mice, SCID; Mycobacterium tuberculosis/growth & development/*pathogenicity; Necrosis; Spleen/microbiology/pathology; Survival Analysis; Tuberculosis, Multidrug-Resistant/*epidemiology/immunology/*microbiology/pathology; Viru…
4GCJN35W	journalArticle	2017	Péan, Claire B.; Schiebler, Mark; Tan, Sharon W. S.; Sharrock, Jessica A.; Kierdorf, Katrin; Brown, Karen P.; Maserumule, M. Charlotte; Menezes, Shinelle; Pilátová, Martina; Bronda, Kévin; Guermonprez, Pierre; Stramer, Brian M.; Andres Floto, R.; Dionne, Marc S.	Regulation of phagocyte triglyceride by a STAT-ATG2 pathway controls mycobacterial infection.	Nature communications		2041-1723	10.1038/ncomms14642		Mycobacterium tuberculosis remains a global threat to human health, yet the molecular mechanisms regulating immunity remain poorly understood. Cytokines can promote or inhibit mycobacterial survival inside macrophages and the underlying mechanisms represent potential targets for host-directed therapies. Here we show that cytokine-STAT signalling promotes mycobacterial survival within macrophages …	2017-03-06	2023-08-29 17:16:00	2023-08-29 17:16:00		14642			8		Nat Commun								eng							Place: England PMID: 28262681 PMCID: PMC5343520				Animals; Autophagy-Related Proteins/*immunology/metabolism; Cell Line; Disease Models, Animal; Disease Resistance/immunology; Drosophila; Drosophila Proteins/*immunology/metabolism; Hemocytes; Humans; Interleukin-6/immunology/*metabolism; Macrophages/immunology/metabolism; Male; Mycobacterium bovis/immunology/pathogenicity; Mycobacterium Infections/*immunology/microbiology; Mycobacterium marinum/…
KEY4GWP2	journalArticle	2022	Simper, JD; Perez, E; Schlesinger, LS; Azad, A	Resistance and Susceptibility Immune Factors at Play during Mycobacterium tuberculosis Infection of Macrophages	PATHOGENS		2076-0817	10.3390/pathogens11101153		Tuberculosis (TB), caused by infection with Mycobacterium tuberculosis (M.tb), is responsible for >1.5 million deaths worldwide annually. Innate immune cells, especially macrophages, are the first to encounter M.tb, and their response dictates the course of infection. During infection, macrophages exert a variety of immune factors involved in either controlling or promoting the growth of M. tb. R…	2022-10	2023-08-29 17:16:43	2023-08-29 17:16:43				10	11										English				WOS:000873508800001				<p>Times Cited in Web of Science Core Collection:&nbsp;&nbsp;0<br/>Total Times Cited:&nbsp;&nbsp;0<br/>Cited Reference Count:&nbsp;&nbsp;204</p>			CUTTING EDGE; DENDRITIC CELLS; DOWN-REGULATION; GROWTH-FACTOR; host defense; host genetic variation; HOST-DEFENSE; HUMAN ALVEOLAR MACROPHAGES; innate immunity; macrophages; MANNOSE-CAPPED LIPOARABINOMANNAN; mouse model; PULMONARY TUBERCULOSIS; RECEPTOR; tuberculosis; VITAMIN-D
5YBWRVA6	journalArticle	2022	Simper, Jan D.; Perez, Esteban; Schlesinger, Larry S.; Azad, Abul K.	Resistance and Susceptibility Immune Factors at Play during Mycobacterium tuberculosis Infection of Macrophages.	Pathogens (Basel, Switzerland)		2076-0817	10.3390/pathogens11101153		Tuberculosis (TB), caused by infection with Mycobacterium tuberculosis (M.tb), is responsible for >1.5 million deaths worldwide annually. Innate immune cells, especially macrophages, are the first to encounter M.tb, and their response dictates the course of infection. During infection, macrophages exert a variety of immune factors involved in either controlling or promoting the growth of M.tb. Re…	2022-10-06	2023-08-29 17:16:00	2023-08-29 17:16:00				10	11		Pathogens								eng							Place: Switzerland PMID: 36297211 PMCID: PMC9611686				host defense; host genetic variation; innate immunity; macrophages; mouse model; tuberculosis
TM6SRK5G	journalArticle	2015	Haque, Md Fazlul; Boonhok, Rachasak; Prammananan, Therdsak; Chaiprasert, Angkana; Utaisincharoen, Pongsak; Sattabongkot, Jetsumon; Palittapongarnpim, Prasit; Ponpuak, Marisa	Resistance to cellular autophagy by Mycobacterium tuberculosis Beijing strains.	Innate immunity		1753-4267 1753-4259	10.1177/1753425915594245		Autophagy represents a key pathway in innate immune defense to restrict Mycobacterium tuberculosis growth inside host macrophages. Induction of autophagy has been shown to promote mycobacterial phagosome acidification and acquisition of lysosomal hydrolases, resulting in the elimination of intracellular M. tuberculosis reference strains such as H37Rv. The notorious Beijing genotype has been previ…	2015-10	2023-08-29 17:16:00	2023-08-29 17:16:00		746-758		7	21		Innate Immun								eng	© The Author(s) 2015.						Place: United States PMID: 26160686				Animals; Autophagy; Autophagy/immunology; Beijing strains; Cathepsin D/metabolism; Cell Line; Humans; Hydrolases/*metabolism; Immune Evasion; Immunity, Innate; Lysosomes/metabolism/*microbiology; M. tuberculosis; Macrophages/*immunology/microbiology; Mice; mycobacteria; Mycobacterium tuberculosis/*immunology; Species Specificity; tuberculosis; Tuberculosis, Pulmonary/*immunology; Virulence
EY84AVDZ	journalArticle	2017	Robinet, Marieke; Maillard, Solène; Cron, Mélanie A.; Berrih-Aknin, Sonia; Le Panse, Rozen	Review on Toll-Like Receptor Activation in Myasthenia Gravis: Application to the Development of New Experimental Models.	Clinical reviews in allergy & immunology		1559-0267 1080-0549	10.1007/s12016-016-8549-4		Abnormal toll-like receptor (TLR) activation and uncontrolled resolution of inflammation are suspected to play a key role in the development of autoimmune diseases. Acquired myasthenia gravis (MG) is an invalidating neuromuscular disease leading to muscle weaknesses. MG is mainly mediated by anti-acetylcholine receptor (AChR) autoantibodies, and thymic hyperplasia characterized by ectopic germina…	2017-02	2023-08-29 17:16:00	2023-08-29 17:16:00		133-147		1	52		Clin Rev Allergy Immunol								eng							Place: United States PMID: 27207173				*Myasthenia Gravis, Autoimmune, Experimental; Animals; Autoimmune diseases; Complete Freund’s adjuvant; Humans; Inflammation; Innate immunity; Interferon type-I; Mice; Mouse experimental models; Myasthenia Gravis/*metabolism; Toll-Like Receptors/*metabolism
NLCTRPFG	journalArticle	2019	Tavalire, HF; Hoal, EG; le Roex, N; Van Helden, PD; Ezenwa, VO; Jolles, AE	Risk alleles for tuberculosis infection associate with reduced immune reactivity in a wild mammalian host	PROCEEDINGS OF THE ROYAL SOCIETY B-BIOLOGICAL SCIENCES		0962-8452	10.1098/rspb.2019.0914		Integrating biological processes across scales remains a central challenge in disease ecology. Genetic variation drives differences in host immune responses, which, along with environmental factors, generates temporal and spatial infection patterns in natural populations that epidemiologists seek to predict and control. However, genetics and immunology are typically studied in model systems, wher…	2019-07-24	2023-08-29 17:16:47	2023-08-29 17:16:47				1907	286										English				WOS:000477953500013				<p>Times Cited in Web of Science Core Collection:&nbsp;&nbsp;3<br/>Total Times Cited:&nbsp;&nbsp;3<br/>Cited Reference Count:&nbsp;&nbsp;90</p>			AFRICAN BUFFALO; BOVINE TUBERCULOSIS; CELL RESPONSES; DISEASE; ecoimmunology; ecological genetics; IFN-GAMMA; IMMUNOLOGY; INNATE; INTERLEUKIN-12; Mycobacterium bovis; MYCOBACTERIUM-TUBERCULOSIS; RESISTANCE; Syncerus caffer
V75EQB6G	journalArticle	2022	Kam, Julia Y.; Hortle, Elinor; Krogman, Elizabeth; Warner, Sherridan E.; Wright, Kathryn; Luo, Kaiming; Cheng, Tina; Manuneedhi Cholan, Pradeep; Kikuchi, Kazu; Triccas, James A.; Britton, Warwick J.; Johansen, Matt D.; Kremer, Laurent; Oehlers, Stefan H.	Rough and smooth variants of Mycobacterium abscessus are differentially controlled by host immunity during chronic infection of adult zebrafish.	Nature communications		2041-1723	10.1038/s41467-022-28638-5		Prevalence of Mycobacterium abscessus infections is increasing in patients with respiratory comorbidities. After initial colonisation, M. abscessus smooth colony (S) variants can undergo an irreversible genetic switch into highly inflammatory, rough colony (R) variants, often associated with a decline in pulmonary function. Here, we use an adult zebrafish model of chronic infection with R and S v…	2022-02-17	2023-08-29 17:16:00	2023-08-29 17:16:00		952		1	13		Nat Commun								eng	© 2022. The Author(s).						Place: England PMID: 35177649 PMCID: PMC8854618				Animals; Animals, Genetically Modified; Bacterial Proteins/genetics/metabolism; Disease Models, Animal; Gene Knockdown Techniques; Granuloma/*immunology/microbiology/pathology; Host-Pathogen Interactions/immunology; Humans; Immunity, Innate; Lymphocyte Activation; Mycobacterium abscessus/genetics/immunology/*pathogenicity; Mycobacterium Infections, Nontuberculous/*immunology/microbiology/patholog…
WSGAJHGS	journalArticle	2019	Prabowo, SA; Painter, H; Zelmer, A; Smith, SG; Seifert, K; Amat, M; Cardona, PJ; Fletcher, HA	RUTI Vaccination Enhances Inhibition of Mycobacterial Growth ex vivo and Induces a Shift of Monocyte Phenotype in Mice	FRONTIERS IN IMMUNOLOGY		1664-3224	10.3389/fimmu.2019.00894		Tuberculosis (TB) is a major global health problem and there is a dire need for an improved treatment. A strategy to combine vaccination with drug treatment, termed therapeutic vaccination, is expected to provide benefit in shortening treatment duration and augmenting treatment success rate. RUTI candidate vaccine has been specifically developed as a therapeutic vaccine for TB. The vaccine is sho…	2019-04-30	2023-08-29 17:16:48	2023-08-29 17:16:48					10										English				WOS:000466463100001				<p>Times Cited in Web of Science Core Collection:&nbsp;&nbsp;16<br/>Total Times Cited:&nbsp;&nbsp;19<br/>Cited Reference Count:&nbsp;&nbsp;47</p>			CHEMOTHERAPY; CORRELATE; DIFFERENTIATION; growth inhibition assay; IMMUNE-RESPONSE; IMMUNOTHERAPY; INTERFERON-GAMMA; monocytes; MURINE; mycobacteria; PROTECTION; RUTI; tuberculosis; TUBERCULOSIS; vaccine; VACCINES
R668GRWZ	journalArticle	2014	Abnave, Prasad; Mottola, Giovanna; Gimenez, Gregory; Boucherit, Nicolas; Trouplin, Virginie; Torre, Cedric; Conti, Filippo; Ben Amara, Amira; Lepolard, Catherine; Djian, Benjamin; Hamaoui, Daniel; Mettouchi, Amel; Kumar, Atul; Pagnotta, Sophie; Bonatti, Stefano; Lepidi, Hubert; Salvetti, Alessandra; Abi-Rached, Laurent; Lemichez, Emmanuel; Mege, Jean-Louis; Ghigo, Eric	Screening in planarians identifies MORN2 as a key component in LC3-associated phagocytosis and resistance to bacterial infection.	Cell host & microbe		1934-6069 1931-3128	10.1016/j.chom.2014.08.002		Dugesia japonica planarian flatworms are naturally exposed to various microbes but typically survive this challenge. We show that planarians eliminate bacteria pathogenic to Homo sapiens, Caenorhabditis elegans, and/or Drosophila melanogaster and thus represent a model to identify innate resistance mechanisms. Whole-transcriptome analysis coupled with RNAi screening of worms infected with Staphyl…	2014-09-10	2023-08-29 17:16:00	2023-08-29 17:16:00		338-350		3	16		Cell Host Microbe								eng	Copyright © 2014 Elsevier Inc. All rights reserved.						Place: United States PMID: 25211076				*Phagocytosis; Animals; Bacterial Infections/genetics/immunology/microbiology; Disease Models, Animal; Helminth Proteins/genetics/*immunology; Humans; Legionella pneumophila/immunology/*physiology; Microtubule-Associated Proteins/genetics/*immunology; Planarians/genetics/*immunology/*microbiology; Staphylococcus aureus/immunology/*physiology
49KYYU9K	journalArticle	2016	Vargas-Romero, Fernando; Mendoza-Hernández, Guillermo; Suárez-Güemes, Francisco; Hernández-Pando, Rogelio; Castañón-Arreola, Mauricio	Secretome profiling of highly virulent Mycobacterium bovis 04-303 strain reveals higher abundance of virulence-associated proteins.	Microbial pathogenesis		1096-1208 0882-4010	10.1016/j.micpath.2016.10.014		Mycobacterium bovis is the causative agent of tuberculosis in farms, wildlife and causes sporadic disease in humans. Despite the high similitude in genome sequence between M. bovis strains, some strains like the wild boar 04-303 isolate show a highly virulent phenotype in animal models. Comparative studies will contribute to link protein expression with the virulence phenotype. In vitro, the 04-3…	2016-11	2023-08-29 17:16:00	2023-08-29 17:16:00		305-311			100		Microb Pathog								eng	Copyright © 2016 Elsevier Ltd. All rights reserved.						Place: England PMID: 27769937				Animals; Bacterial Proteins/*analysis/*metabolism; Chromatography, Liquid; EsxA; Macrophages/immunology/microbiology; Mycobacterium bovis; Mycobacterium bovis/*chemistry/immunology/isolation & purification/*metabolism; Mycobacterium tuberculosis; Phagocytosis; Proteome/*analysis; Secretome; Sus scrofa; Tandem Mass Spectrometry; Virulence; Virulence Factors/*analysis
S6KV5V65	journalArticle	2019	Mizuno, Satoru; Soma, Shogo; Inada, Hiroyasu; Kanuma, Tomohiro; Matsuo, Kazuhiro; Yasutomi, Yasuhiro	SOCS1 Antagonist-Expressing Recombinant Bacillus Calmette-Guérin Enhances Antituberculosis Protection in a Mouse Model.	Journal of immunology (Baltimore, Md. : 1950)		1550-6606 0022-1767	10.4049/jimmunol.1800694		Suppressor of cytokine signaling 1 (SOCS1) plays a key role in the negative regulation of JAK/STAT signaling, which is involved in innate immunity and subsequent adaptive immunity. Bacillus Calmette-Guérin (BCG) induces upregulation of SOCS1 expression in host cells, which may lead to the suppression of immune responses by BCG via inhibition of the JAK/STAT signaling pathway. This might cause A r…	2019-07-01	2023-08-29 17:16:00	2023-08-29 17:16:00		188-197		1	203		J Immunol								eng	Copyright © 2019 by The American Association of Immunologists, Inc.						Place: United States PMID: 31101668				Animals; BCG Vaccine/genetics/*immunology; Colony Count, Microbial; Cytokines/metabolism; Dendritic Cells/*immunology; Disease Models, Animal; Female; Humans; Immunization; Lymphocyte Activation; Mice; Mice, Inbred C57BL; Mutation/*genetics; Mycobacterium tuberculosis/*physiology; RAW 264.7 Cells; Signal Transduction; Suppressor of Cytokine Signaling 1 Protein/antagonists & inhibitors/*genetics; …
AANNXG2Y	journalArticle	2017	Leu, Jia-Shiun; Chen, Mei-Ling; Chang, So-Yi; Yu, Sung-Liang; Lin, Chia-Wei; Wang, Hsuan; Chen, Wan-Chen; Chang, Chin-Hao; Wang, Jann-Yuan; Lee, Li-Na; Yu, Chong-Jen; Kramnik, Igor; Yan, Bo-Shiun	SP110b Controls Host Immunity and Susceptibility to Tuberculosis.	American journal of respiratory and critical care medicine		1535-4970 1073-449X	10.1164/rccm.201601-0103OC		RATIONALE: How host genetic factors affect Mycobacterium tuberculosis (Mtb) infection outcomes remains largely unknown. SP110b, an IFN-induced nuclear protein, is the nearest human homologue to the mouse Ipr1 protein that has been shown to control host innate immunity to Mtb infection. However, the function(s) of SP110b remains unclear. OBJECTIVES: To elucidate the role of SP110b in controlling h…	2017-02-01	2023-08-29 17:16:00	2023-08-29 17:16:00		369-382		3	195		Am J Respir Crit Care Med								eng							Place: United States PMID: 27858493 PMCID: PMC5328177				*Antigens, Nuclear/genetics/immunology; *Autoantigens/genetics/immunology; *Genetic Predisposition to Disease; *Minor Histocompatibility Antigens/genetics/immunology; *Nuclear Proteins/genetics/immunology; Animals; Apoptosis/genetics/immunology; cell death; Disease Models, Animal; Epistasis, Genetic/*immunology; Gene Expression Regulation/immunology; Humans; Immunity, Innate/*genetics; inflammati…
39Y8UV8J	journalArticle	2019	Nadella, Vinod; Sharma, Lalita; Kumar, Pankaj; Gupta, Pushpa; Gupta, Umesh D.; Tripathi, Srikant; Pothani, Suresh; Qadri, S. S. Y. H.; Prakash, Hridayesh	Sphingosine-1-Phosphate (S-1P) Promotes Differentiation of Naive Macrophages and Enhances Protective Immunity Against Mycobacterium tuberculosis.	Frontiers in immunology		1664-3224	10.3389/fimmu.2019.03085		Sphingosine-1-phosphate (S-1P) is a key sphingolipid involved in the pathobiology of various respiratory diseases. We have previously demonstrated the significance of S-1P in controlling non-pathogenic mycobacterial infection in macrophages, and here we demonstrate the therapeutic potential of S-1P against pathogenic Mycobacterium tuberculosis (H37Rv) in the mouse model of infection. Our study re…	2019	2023-08-29 17:16:00	2023-08-29 17:16:00		3085			10		Front Immunol								eng	Copyright © 2020 Nadella, Sharma, Kumar, Gupta, Gupta, Tripathi, Pothani, Qadri and Prakash.						Place: Switzerland PMID: 32038629 PMCID: PMC6993045				Adjuvants, Immunologic; Animals; antimicrobial; Cell Differentiation; Cells, Cultured; Disease Models, Animal; Humans; Immunity, Innate; innate immunity; Interferon-gamma/metabolism; lungs; Lysophospholipids/*metabolism; macrophage polarization; Macrophages/*immunology; Mice; Mice, Inbred C57BL; Mycobacterium tuberculosis/*physiology; Nitric Oxide Synthase Type II/genetics/metabolism; S-1P recept…
9R8PRXMH	journalArticle	2022	Sheikh, BA; Bhat, BA; Ahmad, Z; Mir, MA	Strategies Employed to Evade the Host Immune Response and the Mechanism of Drug Resistance in Mycobacterium tuberculosis: In Search of Finding New Targets	CURRENT PHARMACEUTICAL BIOTECHNOLOGY		1389-2010	10.2174/1389201023666211222164938		The partial effectiveness of the host immune response to M. tuberculosis drives bacteria into a latent state, but it is difficult to eliminate the bacteria completely. Usually, this latent condition of M. tuberculosis is reversible, and reactivation of tuberculosis is the leading cause of the majority of transmission. A number of studies performed on animal models and humans have not yet provided…	2022	2023-08-29 17:16:45	2023-08-29 17:16:45		1704-1720		14	23										English				WOS:000882007700009				<p>Times Cited in Web of Science Core Collection:&nbsp;&nbsp;5<br/>Total Times Cited:&nbsp;&nbsp;5<br/>Cited Reference Count:&nbsp;&nbsp;181</p>			anti-tuberculosis drugs; ANTIGEN PRESENTATION; APOPTOSIS; BEDAQUILINE; CD40 LIGAND; COSTIMULATION; cytokines; DENDRITIC CELLS; drug delivery; drug resistance; immunotherapy; INNATE IMMUNITY; INTERFERON-GAMMA; MULTIDRUG-RESISTANCE; T-CELLS; Tuberculosis; V5 immunitor
I2ZNXDLN	journalArticle	2017	Schaible, UE; Linnemann, L; Redinger, N; Patin, EC; Dallenga, T	Strategies to improve vaccine efficacy against Tuberculosis by Targeting innate immunity	FRONTIERS IN IMMUNOLOGY		1664-3224	10.3389/fimmu.2017.01755		The global tuberculosis epidemic is the most common cause of death after infectious disease worldwide. Increasing numbers of infections with multi- and extensively drug-resistant variants of the Mycobacterium tuberculosis complex, resistant even to newly discovered and last resort antibiotics, highlight the urgent need for an efficient vaccine. The protective efficacy to pulmonary tuberculosis in…	2017-12-11	2023-08-29 17:16:43	2023-08-29 17:16:43					8										English				WOS:000417592100001				<p>Times Cited in Web of Science Core Collection:&nbsp;&nbsp;17<br/>Total Times Cited:&nbsp;&nbsp;17<br/>Cited Reference Count:&nbsp;&nbsp;148</p>			ACTIVE TUBERCULOSIS; BCG VACCINATION; CALMETTE-GUERIN VACCINATION; CD1; cell death; DENDRITIC CELLS; GAMMA-INTERFERON PRODUCTION; GUINEA-PIG MODEL; host-directed therapy; IL-10; INDUCED TRAINED IMMUNITY; Mycobacterium tuberculosis; MYCOBACTERIUM-TUBERCULOSIS; NATURAL-KILLER-CELLS; neutrophils; REGULATORY T-CELLS; tuberculosis; vaccine
ALLD98EA	journalArticle	2017	Schaible, Ulrich E.; Linnemann, Lara; Redinger, Natalja; Patin, Emmanuel C.; Dallenga, Tobias	Strategies to Improve Vaccine Efficacy against Tuberculosis by Targeting Innate Immunity.	Frontiers in immunology		1664-3224	10.3389/fimmu.2017.01755		The global tuberculosis epidemic is the most common cause of death after infectious disease worldwide. Increasing numbers of infections with multi- and extensively drug-resistant variants of the Mycobacterium tuberculosis complex, resistant even to newly discovered and last resort antibiotics, highlight the urgent need for an efficient vaccine. The protective efficacy to pulmonary tuberculosis in…	2017	2023-08-29 17:16:00	2023-08-29 17:16:00		1755			8		Front Immunol								eng							Place: Switzerland PMID: 29312298 PMCID: PMC5732265				CD1; cell death; host-directed therapy; IL-10; Mycobacterium tuberculosis; neutrophils; tuberculosis; vaccine
3HEULNGD	journalArticle	2020	James, Charlotte A.; Seshadri, Chetan	T Cell Responses to Mycobacterial Glycolipids: On the Spectrum of "Innateness".	Frontiers in immunology		1664-3224	10.3389/fimmu.2020.00170		Diseases due to mycobacteria, including tuberculosis, leprosy, and Buruli ulcer, rank among the top causes of death and disability worldwide. Animal studies have revealed the importance of T cells in controlling these infections. However, the specific antigens recognized by T cells that confer protective immunity and their associated functions remain to be definitively established. T cells that r…	2020	2023-08-29 17:16:00	2023-08-29 17:16:00		170			11		Front Immunol								eng	Copyright © 2020 James and Seshadri.						Place: Switzerland PMID: 32117300 PMCID: PMC7026021				*Immunity, Innate; Animals; Antigens, Bacterial/*immunology; CD1; diagnostics; glycolipids; Glycolipids/*immunology; Humans; Immunologic Memory; Leprosy/immunology/microbiology; lipid antigen; Lymphocyte Activation/immunology; mycobacteria; Mycobacterium tuberculosis/*immunology; Phenotype; Receptors, Antigen, T-Cell/immunology; T cell; T-Lymphocytes/*immunology; tuberculosis; Tuberculosis/*immun…
CMG4B34Y	journalArticle	2016	Javed, Sajid; Marsay, Leanne; Wareham, Alice; Lewandowski, Kuiama S.; Williams, Ann; Dennis, Michael J.; Sharpe, Sally; Vipond, Richard; Silman, Nigel; Ball, Graham; Kempsell, Karen E.	Temporal Expression of Peripheral Blood Leukocyte Biomarkers in a Macaca fascicularis Infection Model of Tuberculosis; Comparison with Human Datasets and Analysis with Parametric/Non-parametric Tools for Improved Diagnostic Biomarker Identification.	PloS one		1932-6203	10.1371/journal.pone.0154320		A temporal study of gene expression in peripheral blood leukocytes (PBLs) from a Mycobacterium tuberculosis primary, pulmonary challenge model Macaca fascicularis has been conducted. PBL samples were taken prior to challenge and at one, two, four and six weeks post-challenge and labelled, purified RNAs hybridised to Operon Human Genome AROS V4.0 slides. Data analyses revealed a large number of di…	2016	2023-08-29 17:16:00	2023-08-29 17:16:00		e0154320		5	11		PLoS One								eng							Place: United States PMID: 27228113 PMCID: PMC4882019				*Apoptosis; *Databases, Genetic; *Gene Expression Regulation; *Mycobacterium tuberculosis; Animals; Biomarkers/metabolism; Disease Models, Animal; Female; Humans; Immunity, Innate; Leukocytes/*metabolism; Macaca fascicularis; Male; Tuberculosis, Pulmonary/diagnosis/genetics/*metabolism
RL9JR27A	journalArticle	2016	Javed, S; Marsay, L; Wareham, A; Lewandowski, KS; Williams, A; Dennis, MJ; Sharpe, S; Vipond, R; Silman, N; Ball, G; Kempsell, KE	Temporal Expression of Peripheral Blood Leukocyte Biomarkers in a Macaca fascicularis Infection Model of Tuberculosis; Comparison with Human Datasets and Analysis with Parametric/Non-parametric Tools for Improved Diagnostic Biomarker Identification	PLOS ONE		1932-6203	10.1371/journal.pone.0154320		A temporal study of gene expression in peripheral blood leukocytes (PBLs) from a Mycobacterium tuberculosis primary, pulmonary challenge model Macaca fascicularis has been conducted. PBL samples were taken prior to challenge and at one, two, four and six weeks post-challenge and labelled, purified RNAs hybridised to Operon Human Genome AROS V4.0 slides. Data analyses revealed a large number of di…	2016-05-26	2023-08-29 17:16:48	2023-08-29 17:16:48				5	11										English				WOS:000376882500004				<p>Times Cited in Web of Science Core Collection:&nbsp;&nbsp;8<br/>Total Times Cited:&nbsp;&nbsp;8<br/>Cited Reference Count:&nbsp;&nbsp;101</p>			AEROSOL CHALLENGE; GAMMA; GENE-EXPRESSION; HUMAN-IMMUNODEFICIENCY-VIRUS; IMMUNE-RESPONSE; PROFILES; PROTEIN; RHESUS MACAQUES; SUPPRESSOR-CELLS; T-CELLS
UPFK5XVY	journalArticle	2021	Hosseini, R; Lamers, GEM; Bos, E; Hogendoorn, PCW; Koster, AJ; Meijer, AH; Spaink, HP; Schaaf, MJM	The adapter protein Myd88 plays an important role in limiting mycobacterial growth in a zebrafish model for tuberculosis	VIRCHOWS ARCHIV		0945-6317	10.1007/s00428-021-03043-3		Tuberculosis (TB) is the most prevalent bacterial infectious disease in the world, caused by the pathogen Mycobacterium tuberculosis (Mtb). In this study, we have used Mycobacterium marinum (Mm) infection in zebrafish larvae as an animal model for this disease to study the role of the myeloid differentiation factor 88 (Myd88), the key adapter protein of Toll-like receptors. Previously, Myd88 has …	2021-08	2023-08-29 17:16:46	2023-08-29 17:16:46		265-275		2	479										English				WOS:000616490200001				<p>Times Cited in Web of Science Core Collection:&nbsp;&nbsp;3<br/>Total Times Cited:&nbsp;&nbsp;3<br/>Cited Reference Count:&nbsp;&nbsp;43</p>			AUTOPHAGY; Cell death; Efferocytosis; EFFEROCYTOSIS; FAMILY; GRANULOMA; Infection; INFECTION; IRAK; Leukocyte dynamics; Macrophage; Mycobacterium; RECOGNITION; RESISTANCE; SUSCEPTIBILITY; Tail fin; TB; Tuberculosis; Zebrafish
Y6JJSIJV	journalArticle	2015	Orme, Ian M.; Robinson, Richard T.; Cooper, Andrea M.	The balance between protective and pathogenic immune responses in the TB-infected lung.	Nature immunology		1529-2916 1529-2908	10.1038/ni.3048		Tuberculosis is a disease of the lung, and efficient transmission is dependent on the generation of a lesion in the lung, which results in a bacterium-laden cough. Mycobacterium tuberculosis (Mtb) is able to manipulate both the innate and acquired immune response of the host. This manipulation results in an effective CD4(+) T cell response that limits disease throughout the body but can also prom…	2015-01	2023-08-29 17:16:00	2023-08-29 17:16:00		57-63		1	16		Nat Immunol								eng							Place: United States PMID: 25521685				Adaptive Immunity/immunology; Animals; CD4-Positive T-Lymphocytes/*immunology; Disease Models, Animal; Humans; Immunity, Innate/immunology; Mycobacterium tuberculosis/*immunology; Tuberculosis/*immunology/transmission
82M62ZFX	journalArticle	2018	Ruiz-Moreno, JS; Hamann, L; Shah, JA; Verbon, A; Mockenhaupt, FP; Puzianowska-Kuznicka, M; Naujoks, J; Sander, LE; Witzenrath, M; Cambier, JC; Suttorp, N; Schumann, RR; Jin, L; Hawn, TR; Opitz, B; CAPNETZ Study Grp	The common HAQ STING variant impairs cGAS-dependent antibacterial responses and is associated with susceptibility to Legionnaires' disease in humans	PLOS PATHOGENS		1553-7366	10.1371/journal.ppat.1006829		The cyclic GMP-AMP synthase (cGAS)-STING pathway is central for innate immune sensing of various bacterial, viral and protozoal infections. Recent studies identified the common HAQ and R232H alleles of TMEM173/STING, but the functional consequences of these variants for primary infections are unknown. Here we demonstrate that cGAS-and STING-deficient murine macrophages as well as human cells of i…	2018-01	2023-08-29 17:16:49	2023-08-29 17:16:49				1	14										English				WOS:000424003200045				<p>Times Cited in Web of Science Core Collection:&nbsp;&nbsp;35<br/>Total Times Cited:&nbsp;&nbsp;35<br/>Cited Reference Count:&nbsp;&nbsp;56</p>			COMMUNITY-ACQUIRED PNEUMONIA; COMPETENCE NETWORK; CYCLIC GMP-AMP; CYTOSOLIC-DNA; I INTERFERON PATHWAY; IFN-BETA; INNATE IMMUNE-RESPONSE; LEGIONELLA-PNEUMOPHILA INFECTION; MYCOBACTERIUM-TUBERCULOSIS; TOLL-LIKE RECEPTORS
ZCIWX3EW	journalArticle	2015	Wilson, Gillian J.; Marakalala, Mohlopheni J.; Hoving, Jennifer C.; van Laarhoven, Arjan; Drummond, Rebecca A.; Kerscher, Bernhard; Keeton, Roanne; van de Vosse, Esther; Ottenhoff, Tom H. M.; Plantinga, Theo S.; Alisjahbana, Bachti; Govender, Dhirendra; Besra, Gurdyal S.; Netea, Mihai G.; Reid, Delyth M.; Willment, Janet A.; Jacobs, Muazzam; Yamasaki, Sho; van Crevel, Reinout; Brown, Gordon D.	The C-type lectin receptor CLECSF8/CLEC4D is a key component of anti-mycobacterial immunity.	Cell host & microbe		1934-6069 1931-3128	10.1016/j.chom.2015.01.004		The interaction of microbes with pattern recognition receptors (PRRs) is essential for protective immunity. While many PRRs that recognize mycobacteria have been identified, none is essentially required for host defense in vivo. Here, we have identified the C-type lectin receptor CLECSF8 (CLEC4D, MCL) as a key molecule in anti-mycobacterial host defense. Clecsf8-/- mice exhibit higher bacterial b…	2015-02-11	2023-08-29 17:16:00	2023-08-29 17:16:00		252-259		2	17		Cell Host Microbe								eng	Copyright © 2015 The Authors. Published by Elsevier Inc. All rights reserved.						Place: United States PMID: 25674984 PMCID: PMC4334100				Animals; Bacterial Load; Disease Models, Animal; Genetic Predisposition to Disease; Humans; Lectins, C-Type/*metabolism; Lung/pathology; Membrane Proteins/*metabolism; Mice; Mice, Knockout; Mycobacterium tuberculosis/*immunology; Neutrophils/immunology; Phagocytosis; Polymorphism, Genetic; Receptors, Immunologic/metabolism; Survival Analysis; Tuberculosis, Pulmonary/immunology/microbiology/pathol…
8A47L2WM	journalArticle	2020	Linnerz, T; Hall, CJ	The Diverse Roles of Phagocytes During Bacterial and Fungal Infections and Sterile Inflammation: Lessons From Zebrafish	FRONTIERS IN IMMUNOLOGY		1664-3224	10.3389/fimmu.2020.01094		The immediate and natural reaction to both infectious challenges and sterile insults (wounds, tissue trauma or crystal deposition) is an acute inflammatory response. This inflammatory response is mediated by activation of the innate immune system largely comprising professional phagocytes (neutrophils and macrophages). Zebrafish (danio rerio) larvae possess many advantages as a model organism, in…	2020-06-05	2023-08-29 17:16:49	2023-08-29 17:16:49					11										English				WOS:000543157100001				<p>Times Cited in Web of Science Core Collection:&nbsp;&nbsp;17<br/>Total Times Cited:&nbsp;&nbsp;17<br/>Cited Reference Count:&nbsp;&nbsp;131</p>			ALVEOLAR MACROPHAGES; ASPERGILLUS-FUMIGATUS; GENE-EXPRESSION; GRANULOMA-FORMATION; infection; innate immunity; LEUKOCYTE WOUND ATTRACTION; macrophages; MEDIATES RESISTANCE; MYCOBACTERIUM-TUBERCULOSIS INFECTION; NEUTROPHIL RECRUITMENT; neutrophils; NF-KAPPA-B; phagocytes; STAPHYLOCOCCUS-AUREUS; sterile inflammation; zebrafish
4FY6DYSA	journalArticle	2014	Orme, Ian M.; Basaraba, Randall J.	The formation of the granuloma in tuberculosis infection.	Seminars in immunology		1096-3618 1044-5323	10.1016/j.smim.2014.09.009		The development of the granuloma and its subsequent degeneration and necrosis, is the hallmark of infection caused by Mycobacterium tuberculosis. These structures probably evolved as primitive particle responses, but in mammals they are facilitated by the emerging acquired immune response, in which cytokines and chemokines help control their formation and integrity. In this brief review we discus…	2014-12	2023-08-29 17:16:00	2023-08-29 17:16:00		601-609		6	26		Semin Immunol								eng	Copyright © 2014 Elsevier Ltd. All rights reserved.						Place: England PMID: 25453231				*Immune Evasion; Animal models; Animals; Cytokines/biosynthesis/immunology; Disease Models, Animal; Granuloma; Granuloma/*immunology/microbiology/pathology; Guinea Pigs; Humans; Immunity, Innate; Immunopathology; Latency versus persistence; Lung/immunology/microbiology/pathology; Mice; Mycobacterium tuberculosis/*immunology; Necrosis; Necrosis/*immunology/microbiology/pathology; Tuberculosis; Tub…
HZW27VM4	journalArticle	2017	Robinson, RT; Huppler, AR	The Goldilocks model of immune symbiosis with Mycobacteria and Candida colonizers	CYTOKINE		1043-4666	10.1016/j.cyto.2017.05.015		Mycobacteria and Candida species include significant human pathogens that can cause localized or disseminated infections. Although these organisms may appear to have little in common, several shared pathways of immune recognition and response are important for both control and infection-related pathology. In this article, we compare and contrast the innate and adaptive components of the immune sy…	2017-09	2023-08-29 17:16:43	2023-08-29 17:16:43		49-65			97										English				WOS:000406726600006				<p>Times Cited in Web of Science Core Collection:&nbsp;&nbsp;13<br/>Total Times Cited:&nbsp;&nbsp;13<br/>Cited Reference Count:&nbsp;&nbsp;328</p>			C-TYPE LECTIN; Candida; Candidiasis; CHRONIC MUCOCUTANEOUS CANDIDIASIS; Commensal; CYTOKINE GENE POLYMORPHISMS; DELTA T-CELLS; INTERFERON-GAMMA-RECEPTOR; INTERLEUKIN-1 RECEPTOR ANTAGONIST; MANNOSE-BINDING LECTIN; Mycobacteria; Nontuberculous; RECONSTITUTION INFLAMMATORY SYNDROME; Tuberculosis; TUMOR-NECROSIS-FACTOR; VULVO-VAGINAL CANDIDIASIS
D56Y24MY	journalArticle	2017	Robinson, Richard T.; Huppler, Anna R.	The Goldilocks model of immune symbiosis with Mycobacteria and Candida colonizers.	Cytokine		1096-0023 1043-4666	10.1016/j.cyto.2017.05.015		Mycobacteria and Candida species include significant human pathogens that can cause localized or disseminated infections. Although these organisms may appear to have little in common, several shared pathways of immune recognition and response are important for both control and infection-related pathology. In this article, we compare and contrast the innate and adaptive components of the immune sy…	2017-09	2023-08-29 17:16:00	2023-08-29 17:16:00		49-65			97		Cytokine								eng	Copyright © 2017 Elsevier Ltd. All rights reserved.						Place: England PMID: 28570933 PMCID: PMC5765749				Adaptive Immunity; Animals; Candida; Candida/pathogenicity/*physiology; Candidiasis; Candidiasis/*immunology/microbiology/physiopathology; Commensal; Disease Models, Animal; Humans; Immunity, Innate; Mycobacteria; Mycobacterium/pathogenicity/*physiology; Nontuberculous; Symbiosis/immunology; Tuberculosis; Tuberculosis/*immunology/microbiology/physiopathology
YL6KUSMK	journalArticle	2016	Leisching, Gina; Pietersen, Ray-Dean; Mpongoshe, Vuyiseka; van Heerden, Carel; van Helden, Paul; Wiid, Ian; Baker, Bienyameen	The Host Response to a Clinical MDR Mycobacterial Strain Cultured in a Detergent-Free Environment: A Global Transcriptomics Approach.	PloS one		1932-6203	10.1371/journal.pone.0153079		During Mycobacterium tuberculosis (M.tb) infection, the initial interactions between the pathogen and the host cell determines internalization and innate immune response events. It is established that detergents such as Tween alter the mycobacterial cell wall and solubilize various lipids and proteins. The implication of this is significant since induced changes on the cell wall affect macrophage…	2016	2023-08-29 17:16:00	2023-08-29 17:16:00		e0153079		4	11		PLoS One								eng							Place: United States PMID: 27055235 PMCID: PMC4824497				Animals; Cells, Cultured; Culture Media/chemistry/pharmacology; Detergents/*pharmacology; Disease Models, Animal; Drug Resistance, Multiple, Bacterial/drug effects; Gene Expression Profiling/*methods; Gene Expression Regulation/drug effects; Immunity, Innate/drug effects; Macrophages/immunology/microbiology; Mice; Polysorbates/*pharmacology; Sequence Analysis, RNA/methods; Tuberculosis/*genetics/…
F3ILTUQJ	journalArticle	2017	Wang, J; Ge, PP; Qiang, LH; Tian, F; Zhao, DD; Chai, QY; Zhu, MZ; Zhou, RB; Meng, GX; Iwakura, Y; Gao, GF; Liu, CH	The mycobacterial phosphatase PtpA regulates the expression of host genes and promotes cell proliferation	NATURE COMMUNICATIONS		2041-1723	10.1038/s41467-017-00279-z		Mycobacterium tuberculosis PtpA is a secreted effector protein that dephosphorylates several proteins in the host cell cytoplasm, such as p-JNK, p-p38, and p-VPS33B, leading to suppression of host innate immunity. Here we show that, in addition, PtpA enters the nucleus of host cells and regulates the expression of host genes, some of which are known to be involved in host innate immunity or in ce…	2017-08-15	2023-08-29 17:16:48	2023-08-29 17:16:48					8										English				WOS:000407553800002				<p>Times Cited in Web of Science Core Collection:&nbsp;&nbsp;46<br/>Total Times Cited:&nbsp;&nbsp;51<br/>Cited Reference Count:&nbsp;&nbsp;62</p>			CHROMATIN; IMMUNE-RESPONSE; INNATE IMMUNITY; LUNG-CANCER; MATURATION; NECROSIS-FACTOR-ALPHA; NF-KAPPA-B; PROTEIN-TYROSINE-PHOSPHATASE; TRANSCRIPTION; TUBERCULOSIS
V36FH6MR	journalArticle	2017	Wang, Jing; Ge, Pupu; Qiang, Lihua; Tian, Feng; Zhao, Dongdong; Chai, Qiyao; Zhu, Mingzhao; Zhou, Rongbin; Meng, Guangxun; Iwakura, Yoichiro; Gao, George Fu; Liu, Cui Hua	The mycobacterial phosphatase PtpA regulates the expression of host genes and promotes cell proliferation.	Nature communications		2041-1723	10.1038/s41467-017-00279-z		Mycobacterium tuberculosis PtpA is a secreted effector protein that dephosphorylates several proteins in the host cell cytoplasm, such as p-JNK, p-p38, and p-VPS33B, leading to suppression of host innate immunity. Here we show that, in addition, PtpA enters the nucleus of host cells and regulates the expression of host genes, some of which are known to be involved in host innate immunity or in ce…	2017-08-15	2023-08-29 17:16:00	2023-08-29 17:16:00		244		1	8		Nat Commun								eng							Place: England PMID: 28811474 PMCID: PMC5557760				Animals; Bacterial Proteins/genetics/*metabolism; Cell Cycle Proteins/genetics/metabolism; Cell Movement; Cell Proliferation; Female; Host-Pathogen Interactions; Humans; Male; Mice; Mice, Inbred C57BL; Mycobacterium bovis/*enzymology/genetics/physiology; Mycobacterium tuberculosis/*enzymology/genetics/physiology; Nuclear Proteins/genetics/metabolism; Protein Tyrosine Phosphatases/genetics/*metabo…
LH6XSZXV	journalArticle	2013	Lemire, P; Calzas, C; Segura, M	The NOD2 receptor does not play a major role in the pathogenesis of Group B Streptococcus in mice	MICROBIAL PATHOGENESIS		0882-4010	10.1016/j.micpath.2013.09.006		Group B Streptococcus (GBS) capsular type III is an important agent of life-threatening invasive infections. It has been previously shown that encapsulated GBS is easily internalized by dendritic cells (DCs) and this internalization has an impact on cytokine production. The intracellular receptors or pathways underlying this response are not well understood. In this work, we investigated the role…	2013-12	2023-08-29 17:16:50	2023-08-29 17:16:50		41-47			65										English				WOS:000327676700007				<p>Times Cited in Web of Science Core Collection:&nbsp;&nbsp;10<br/>Total Times Cited:&nbsp;&nbsp;10<br/>Cited Reference Count:&nbsp;&nbsp;37</p>			ACTIVATION; CAPSULAR POLYSACCHARIDE; DENDRITIC CELLS; DISEASE; Group B Streptococcus; INFECTION; Inflammatory cytokines; INNATE IMMUNE-SYSTEM; MYCOBACTERIUM-TUBERCULOSIS; NOD2; Pathogenesis; PNEUMONIAE; RECOGNITION; STAPHYLOCOCCUS-AUREUS
BZZPG4AK	journalArticle	2021	Vail, Krystal J.; da Silveira, Bibiana Petri; Bell, Samantha L.; Cohen, Noah D.; Bordin, Angela I.; Patrick, Kristin L.; Watson, Robert O.	The opportunistic intracellular bacterial pathogen Rhodococcus equi elicits type I interferon by engaging cytosolic DNA sensing in macrophages.	PLoS pathogens		1553-7374 1553-7366	10.1371/journal.ppat.1009888		Rhodococcus equi is a major cause of foal pneumonia and an opportunistic pathogen in immunocompromised humans. While alveolar macrophages constitute the primary replicative niche for R. equi, little is known about how intracellular R. equi is sensed by macrophages. Here, we discovered that in addition to previously characterized pro-inflammatory cytokines (e.g., Tnfa, Il6, Il1b), macrophages infe…	2021-09	2023-08-29 17:16:00	2023-08-29 17:16:00		e1009888		9	17		PLoS Pathog								eng							Place: United States PMID: 34473814 PMCID: PMC8443056				Actinomycetales Infections/*immunology; Animals; Cytosol/immunology; DNA/immunology; Female; Horse Diseases/immunology; Horses; Immunity, Innate/*immunology; Interferon Type I/*immunology; Macrophages/*immunology; Male; Mice; Rhodococcus equi/*immunology
EWIZDZRW	journalArticle	2021	Vail, KJ; da Silveira, BP; Bell, SL; Cohen, ND; Bordin, AI; Patrick, KL; Watson, RO	The opportunistic intracellular bacterial pathogen Rhodococcusequi elicits type I interferon by engaging cytosolic DNA sensing in macrophages	PLOS PATHOGENS		1553-7366	10.1371/journal.ppat.1009888		Rhodococcusequi is a major cause of foal pneumonia and an opportunistic pathogen in immunocompromised humans. While alveolar macrophages constitute the primary replicative niche for R. equi, little is known about how intracellularR. equi is sensed by macrophages. Here, we discovered that that in addition to previously characterized pro-inflammatory cytokines (e.g., Tnfa, Il6, Il1b), macrophages i…	2021-09	2023-08-29 17:16:48	2023-08-29 17:16:48				9	17										English				WOS:000724166200003				<p>Times Cited in Web of Science Core Collection:&nbsp;&nbsp;6<br/>Total Times Cited:&nbsp;&nbsp;6<br/>Cited Reference Count:&nbsp;&nbsp;81</p>			DI-AMP; EQUI; GMP-AMP SYNTHASE; IMMUNE-RESPONSES; INFECTION; INNATE; MYCOBACTERIUM-TUBERCULOSIS; SURVEILLANCE PATHWAY; TUMOR-NECROSIS-FACTOR; VIRULENCE-ASSOCIATED ANTIGENS
5G8L2D4K	journalArticle	2015	Ojanen, Markus J. T.; Turpeinen, Hannu; Cordova, Zuzet M.; Hammarén, Milka M.; Harjula, Sanna-Kaisa E.; Parikka, Mataleena; Rämet, Mika; Pesu, Marko	The proprotein convertase subtilisin/kexin furinA regulates zebrafish host response against Mycobacterium marinum.	Infection and immunity		1098-5522 0019-9567	10.1128/IAI.03135-14		Tuberculosis is a chronic bacterial disease with a complex pathogenesis. An effective immunity against Mycobacterium tuberculosis requires both the innate and adaptive immune responses, including proper T helper (Th) type 1 cell function. FURIN is a proprotein convertase subtilisin/kexin (PCSK) enzyme, which is highly expressed in Th1 type cells. FURIN expression in T cells is essential for maint…	2015-04	2023-08-29 17:16:00	2023-08-29 17:16:00		1431-1442		4	83		Infect Immun								eng	Copyright © 2015, American Society for Microbiology. All Rights Reserved.						Place: United States PMID: 25624351 PMCID: PMC4363408				Animals; CD3 Complex/biosynthesis; Cell Differentiation/immunology; Disease Models, Animal; Gene Silencing; Genetic Predisposition to Disease; Granulocytes/cytology/immunology; Immunity, Innate/genetics; Interleukin-17/metabolism; Lymphotoxin-alpha/metabolism; Morpholinos/genetics; Mycobacterium Infections, Nontuberculous/*immunology; Mycobacterium marinum/*immunology; Proprotein Convertases/gene…
3DBIIHZJ	journalArticle	2022	Weathered, C; Pennington, K; Escalante, P; Pienaar, E	The Role of Biofilms, Bacterial Phenotypes, and Innate Immune Response in Mycobacterium avium Colonization to Infection	JOURNAL OF THEORETICAL BIOLOGY		0022-5193	10.1016/j.jtbi.2021.110949		Mycobacterium avium complex (MAC), is known for colonizing and infecting humans following inhalation of the bacteria. MAC pulmonary disease is notoriously difficult to treat and prone to recurrence. Both the incidence and prevalence MAC pulmonary disease have been increasing globally. MAC is well known to form biofilms in the environment. In vitro, these biofilms have been shown to aid MAC in epi…	2022-02-07	2023-08-29 17:16:44	2023-08-29 17:16:44					534										English				WOS:000933622500006				<p>Times Cited in Web of Science Core Collection:&nbsp;&nbsp;1<br/>Total Times Cited:&nbsp;&nbsp;1<br/>Cited Reference Count:&nbsp;&nbsp;77</p>			Agent-based model; Airway colonization; Biofilms; COMPLEX; DRUG SUSCEPTIBILITY; IN-VITRO; INTRACELLULARE; MODEL; Nontuberculous mycobacteria; NONTUBERCULOUS MYCOBACTERIA; PULMONARY-DISEASE; RECRUITMENT; TUBERCULOSIS INFECTION; WATER
JDEWVT2N	journalArticle	2022	Weathered, Catherine; Pennington, Kelly; Escalante, Patricio; Pienaar, Elsje	The Role of Biofilms, Bacterial Phenotypes, and Innate Immune Response in Mycobacterium avium Colonization to Infection.	Journal of theoretical biology		1095-8541 0022-5193	10.1016/j.jtbi.2021.110949		Mycobacterium avium complex (MAC), is known for colonizing and infecting humans following inhalation of the bacteria. MAC pulmonary disease is notoriously difficult to treat and prone to recurrence. Both the incidence and prevalence MAC pulmonary disease have been increasing globally. MAC is well known to form biofilms in the environment. In vitro, these biofilms have been shown to aid MAC in epi…	2022-02-07	2023-08-29 17:16:00	2023-08-29 17:16:00		110949			534		J Theor Biol								eng	Copyright © 2021 Elsevier Ltd. All rights reserved.						Place: England PMID: 34717938				*Mycobacterium avium; *Mycobacterium avium Complex/genetics; Agent-based model; Airway colonization; Animals; Biofilms; Immunity, Innate; Nontuberculous mycobacteria; Phenotype
DCLSR3UX	journalArticle	2017	Abhimanyu; Coussens, AK	The role of UV radiation and vitamin D in the seasonality and outcomes of infectious disease	PHOTOCHEMICAL & PHOTOBIOLOGICAL SCIENCES		1474-905X	10.1039/c6pp00355a		The seasonality of infectious disease outbreaks suggests that environmental conditions have a significant effect on disease risk. One of the major environmental factors that can affect this is solar radiation, primarily acting through ultraviolet radiation (UVR), and its subsequent control of vitamin D production. Here we show how UVR and vitamin D, which are modified by latitude and season, can …	2017-03-01	2023-08-29 17:16:49	2023-08-29 17:16:49		314-338		3	16										English				WOS:000398063200005				<p>Times Cited in Web of Science Core Collection:&nbsp;&nbsp;60<br/>Total Times Cited:&nbsp;&nbsp;65<br/>Cited Reference Count:&nbsp;&nbsp;278</p>			1,25-DIHYDROXYVITAMIN D-3; ANTIMICROBIAL PEPTIDE LL-37; D-RECEPTOR; HIGH-DOSE VITAMIN-D-3; IMMUNE SUPPRESSION; MAST-CELL MIGRATION; PLATELET-ACTIVATING-FACTOR; REGULATORY T-CELLS; RESPIRATORY SYNCYTIAL VIRUS; ULTRAVIOLET-RADIATION
C5NS6GE5	journalArticle	2017	Abhimanyu; Coussens, Anna K.	The role of UV radiation and vitamin D in the seasonality and outcomes of infectious disease.	Photochemical & photobiological sciences : Official journal of the European Photochemistry Association and the European Society for Photobiology		1474-9092 1474-905X	10.1039/c6pp00355a		The seasonality of infectious disease outbreaks suggests that environmental conditions have a significant effect on disease risk. One of the major environmental factors that can affect this is solar radiation, primarily acting through ultraviolet radiation (UVR), and its subsequent control of vitamin D production. Here we show how UVR and vitamin D, which are modified by latitude and season, can …	2017-03-16	2023-08-29 17:16:00	2023-08-29 17:16:00		314-338		3	16		Photochem Photobiol Sci								eng							Place: England PMID: 28078341				*Seasons; *Ultraviolet Rays; Animals; Communicable Diseases/*immunology; Humans; Immunity, Innate/*radiation effects; Vitamin D/immunology/*metabolism/*radiation effects
3HAD4WIU	journalArticle	2020	Lott, J. Shaun	The tryptophan biosynthetic pathway is essential for Mycobacterium tuberculosis to cause disease.	Biochemical Society transactions		1470-8752 0300-5127	10.1042/BST20200194		Mycobacterium tuberculosis, the causative agent of tuberculosis (TB), is the most significant cause of death from a single infectious agent worldwide. Antibiotic-resistant strains of M. tuberculosis represent a threat to effective treatment, and the long duration, toxicity and complexity of current chemotherapy for antibiotic-resistant disease presents a need for new therapeutic approaches with n…	2020-10-30	2023-08-29 17:16:00	2023-08-29 17:16:00		2029-2037		5	48		Biochem Soc Trans								eng	© 2020 The Author(s).						Place: England PMID: 32915193 PMCID: PMC7609029				*Mycobacterium tuberculosis; Allosteric Site; Animals; Anti-Bacterial Agents/pharmacology; antibiotics; Antitubercular Agents/metabolism; biosynthesis; Biosynthetic Pathways; Catalysis; Disease Models, Animal; Drug Resistance, Multiple; Humans; Indoleamine-Pyrrole 2,3,-Dioxygenase/metabolism; Inhibitory Concentration 50; Mice; Mutation; Mycobacterium tuberculosis; Phagocytosis; Phenotype; tryptop…
VIXAFLYC	journalArticle	2016	Waldmannová, Eva; Caisová, Veronika; Fáberová, Julie; Sváčková, Petra; Kovářová, Markéta; Sváčková, Denisa; Kumžáková, Zuzana; Jačková, Adéla; Vácová, Nikol; Nedbalová, Pavla; Horká, Marie; Kopecký, Jan; Ženka, Jan	The use of Zymosan A and bacteria anchored to tumor cells for effective cancer immunotherapy: B16-F10 murine melanoma model.	International immunopharmacology		1878-1705 1567-5769	10.1016/j.intimp.2016.08.004		The idea of using killed microorganisms or their parts for a stimulation of immunity in the cancer immunotherapy is very old, but the question of interactions and binding of these preparations to tumor cells has not been addressed so far. The attachment of Zymosan A and both Gram-positive and Gram-negative bacteria to tumor cells was tested in in vivo experiments. This binding was accomplished by…	2016-10	2023-08-29 17:16:00	2023-08-29 17:16:00		295-306			39		Int Immunopharmacol								eng	Copyright © 2016 Elsevier B.V. All rights reserved.						Place: Netherlands PMID: 27505858				Animals; Antineoplastic Agents/*therapeutic use; Cancer immunotherapy; Frustrated phagocytosis; Hot Temperature; Humans; Immunity; Immunomodulation; Immunotherapy/*methods; Innate immunity; Killer Cells, Natural/immunology; Listeria monocytogenes/chemistry/*immunology; Melanoma B16-F10; Melanoma, Experimental; Melanoma/immunology/*therapy; Mice; Mice, Inbred C57BL; Mycobacterium tuberculosis/chem…
UBWT8VXM	journalArticle	2019	Hortle, Elinor; Johnson, Khelsey E.; Johansen, Matt D.; Nguyen, Tuong; Shavit, Jordan A.; Britton, Warwick J.; Tobin, David M.; Oehlers, Stefan H.	Thrombocyte Inhibition Restores Protective Immunity to Mycobacterial Infection in Zebrafish.	The Journal of infectious diseases		1537-6613 0022-1899	10.1093/infdis/jiz110		BACKGROUND: Infection-induced thrombocytosis is a clinically important complication of tuberculosis infection. Recent studies have highlighted the utility of aspirin as a host-directed therapy modulating the inflammatory response to infection but have not investigated the possibility that the effect of aspirin is related to an antiplatelet mode of action. METHODS: In this study, we utilize the ze…	2019-07-02	2023-08-29 17:16:00	2023-08-29 17:16:00		524-534		3	220		J Infect Dis								eng	© The Author(s) 2019. Published by Oxford University Press for the Infectious Diseases Society of America. All rights reserved. For permissions, e-mail: journals.permissions@oup.com.						Place: United States PMID: 30877311 PMCID: PMC6603966				Animals; Bacterial Proteins/immunology; Blood Platelets/*drug effects/*immunology; clotting; Disease Models, Animal; Granuloma/drug therapy/immunology/microbiology; hemostasis; innate immunity; Macrophages/drug effects/immunology/microbiology; mycobacterial infection; Mycobacterium Infections, Nontuberculous/*drug therapy/*immunology/microbiology; Mycobacterium marinum/drug effects/*immunology; P…
V6Z6NS97	journalArticle	2017	Chen, YY; Wang, JR; Ge, P; Cao, DJ; Miao, BP; Robertson, I; Zhou, X; Zhang, L; Chen, HC; Guo, AZ	Tissue inhibitor of metalloproteinases 1, a novel biomarker of tuberculosis	MOLECULAR MEDICINE REPORTS		1791-2997	10.3892/mmr.2016.5998		Tuberculosis (TB) is an important infectious disease of humans and other animals. Conventional diagnostic methods, including the tuberculin skin test, chest X-rays and bacterial culture, have certain innate disadvantages for the early, rapid and specific diagnosis of tuberculosis. The present study aimed to identify a novel diagnostic biomarker to overcome these disadvantages. The potential targe…	2017-01	2023-08-29 17:16:47	2023-08-29 17:16:47		483-487		1	15										English				WOS:000393018700064				<p>Times Cited in Web of Science Core Collection:&nbsp;&nbsp;11<br/>Total Times Cited:&nbsp;&nbsp;12<br/>Cited Reference Count:&nbsp;&nbsp;21</p>			biomarker; CELLS; diagnosis; DIAGNOSIS; INFECTION; MATRIX METALLOPROTEINASES; MYCOBACTERIUM-TUBERCULOSIS; PLEURITIS; tissue inhibitor of metalloproteinases 1; tuberculosis
DWE9RPPT	journalArticle	2014	Xiong, Xin; Zhang, Hong-Mei; Wu, Ting-Ting; Xu, Li; Gan, Yi-Ling; Jiang, Li-Sha; Zhang, Li; Guo, Shu-Liang	Titer dynamic analysis of D29 within MTB-infected macrophages and effect on immune function of macrophages.	Experimental lung research		1521-0499 0190-2148	10.3109/01902148.2013.873841		The use of mycobacteriophage D29 to treat Mycobacterium tuberculosis (MTB)-infected macrophages results in significant inhibitory activity. This study aims to explore the novel treatment strategy of intracellular mycobacterial infection from the point of view of phages. We investigated the dynamic phagocytosis and elimination of D29 by macrophages, measured the titer of D29 inside and outside MTB…	2014-03	2023-08-29 17:16:00	2023-08-29 17:16:00		86-98		2	40		Exp Lung Res								eng							Place: England PMID: 24446702				*Mycobacterium tuberculosis; Animals; Cells, Cultured; Disease Models, Animal; Immunity/*physiology; Interleukin-2/metabolism; Macrophages/*immunology/*metabolism/microbiology; Mice; Mice, Inbred BALB C; Mycobacteriophages/metabolism; Nitric Oxide/metabolism; Phagocytosis/physiology; Tuberculosis, Pulmonary/immunology/metabolism/pathology; Tumor Suppressor Proteins/*metabolism; Up-Regulation/phys…
9L3B4WXH	journalArticle	2015	Francisco, Ngiambudulu M.; Hsu, Nai-Jen; Keeton, Roanne; Randall, Philippa; Sebesho, Boipelo; Allie, Nasiema; Govender, Dhirendra; Quesniaux, Valerie; Ryffel, Bernhard; Kellaway, Lauriston; Jacobs, Muazzam	TNF-dependent regulation and activation of innate immune cells are essential for host protection against cerebral tuberculosis.	Journal of neuroinflammation		1742-2094	10.1186/s12974-015-0345-1		BACKGROUND: Tuberculosis (TB) affects one third of the global population, and TB of the central nervous system (CNS-TB) is the most severe form of tuberculosis which often associates with high mortality. The pro-inflammatory cytokine tumour necrosis factor (TNF) plays a critical role in the initial and long-term host immune protection against Mycobacterium tuberculosis (M. tuberculosis) which inv…	2015-06-26	2023-08-29 17:16:00	2023-08-29 17:16:00		125			12		J Neuroinflammation								eng							Place: England PMID: 26112704 PMCID: PMC4488051				Animals; Brain/metabolism/microbiology/pathology; Cell Proliferation/physiology; Chemokines/metabolism; Cytokines/metabolism; Dendritic Cells/microbiology/pathology; Disease Models, Animal; Disease Resistance/immunology; Host-Pathogen Interactions/immunology/*physiology; Immunity, Innate/immunology/*physiology; Macrophages/microbiology/pathology; Mice; Mice, Knockout; Microglia/microbiology/patho…
GRT9BJC6	journalArticle	2014	Chan, Edward D.; Kinney, William H.; Honda, Jennifer R.; Bishwakarma, Raju; Gangavelli, Avani; Mya, Jenny; Bai, Xiyuan; Ordway, Diane J.	Tobacco exposure and susceptibility to tuberculosis: is there a smoking gun?	Tuberculosis (Edinburgh, Scotland)		1873-281X 1472-9792	10.1016/j.tube.2014.08.010		In many regions of the world, there is a great overlap between the prevalence of cigarette smoke exposure and tuberculosis. Despite the large body of epidemiologic evidence that tobacco smoke exposure is associated with increased tuberculosis infection, active disease, severity of disease, and mortality from tuberculosis, these studies cannot distinguish whether the mechanism is principally throu…	2014-12	2023-08-29 17:16:00	2023-08-29 17:16:00		544-550		6	94		Tuberculosis (Edinb)								eng	Published by Elsevier Ltd.						Place: Scotland PMID: 25305002				Adaptive Immunity; Air-pollution; Animals; Cigarette smoke; Disease Models, Animal; Disease Susceptibility; Host-defense; Humans; Immunity, Innate; Mice; Mycobacterium tuberculosis; Smoking/*adverse effects/epidemiology; Tuberculosis/epidemiology/*etiology/immunology
MFDU27RF	journalArticle	2018	Tang, J; Sun, MM; Shi, GY; Xu, YF; Han, YL; Li, X; Dong, W; Zhan, LJ; Qin, C	Toll-Like Receptor 8 Agonist Strengthens the Protective Efficacy of ESAT-6 Immunization to Mycobacterium tuberculosis Infection	FRONTIERS IN IMMUNOLOGY		1664-3224	10.3389/fimmu.2017.01972		Accumulating evidence suggests important functions for human Toll-like receptor 8 in vivo in tuberculosis and autoimmune diseases. However, these studies are limited by the lack of specific agonists and by the fact that the homology of TLR8 in human and mice is not sufficient to rely on mouse models. In this study, we examined the role of human TLR8 in the disease progression of experimental Myco…	2018-01-24	2023-08-29 17:16:45	2023-08-29 17:16:45					8										English				WOS:000423179500001				<p>Times Cited in Web of Science Core Collection:&nbsp;&nbsp;12<br/>Total Times Cited:&nbsp;&nbsp;12<br/>Cited Reference Count:&nbsp;&nbsp;49</p>			adjuvants; CELLS; CONTRIBUTES; HUMAN TLR8; I IFN; IMMUNE-RESPONSES; immunologic; memory T cell; MICE; RECOGNITION; RNA; SUBUNIT VACCINE; SYNTHETIC PROMOTER; TLR8; tuberculosis; type I IFN signaling
7GWDIVXQ	journalArticle	2017	Tang, Jun; Sun, Mengmeng; Shi, Guiying; Xu, Yanfeng; Han, Yunlin; Li, Xiang; Dong, Wei; Zhan, Lingjun; Qin, Chuan	Toll-Like Receptor 8 Agonist Strengthens the Protective Efficacy of ESAT-6 Immunization to Mycobacterium tuberculosis Infection.	Frontiers in immunology		1664-3224	10.3389/fimmu.2017.01972		Accumulating evidence suggests important functions for human Toll-like receptor 8 in vivo in tuberculosis and autoimmune diseases. However, these studies are limited by the lack of specific agonists and by the fact that the homology of TLR8 in human and mice is not sufficient to rely on mouse models. In this study, we examined the role of human TLR8 in the disease progression of experimental Myco…	2017	2023-08-29 17:16:00	2023-08-29 17:16:00		1972			8		Front Immunol								eng							Place: Switzerland PMID: 29416532 PMCID: PMC5787779				adjuvants; immunologic; memory T cell; TLR8; tuberculosis; type I IFN signaling
S2DG7GTG	journalArticle	2016	Benard, E. L.; Rougeot, J.; Racz, P. I.; Spaink, H. P.; Meijer, A. H.	Transcriptomic Approaches in the Zebrafish Model for Tuberculosis-Insights Into Host- and Pathogen-specific Determinants of the Innate Immune Response.	Advances in genetics		0065-2660	10.1016/bs.adgen.2016.04.004		Mycobacterium marinum infection in zebrafish has become a well-established model of tuberculosis. Both embryonic and adult zebrafish infection studies have contributed to our knowledge of the development and function of tuberculous granulomas, which are typical of mycobacterial pathogenesis. In this review we discuss how transcriptome profiling studies have helped to characterize this infection p…	2016	2023-08-29 17:16:00	2023-08-29 17:16:00		217-251			95		Adv Genet								eng	Copyright © 2016 Elsevier Inc. All rights reserved.						Place: United States PMID: 27503359				Animals; Disease Models, Animal; Granuloma; Granuloma/genetics/immunology/microbiology; Humans; Immunity, Innate/genetics/*immunology; Infection; Inflammation; Innate immunity; Mycobacterium; Mycobacterium Infections, Nontuberculous/genetics/immunology/microbiology; RNA-Seq; Salmonella; Transcriptome/*genetics/*immunology; Transcriptomics; Tuberculosis; Tuberculosis/*genetics/*immunology/microbio…
JB69QIAV	journalArticle	2016	Donnachie, Elizabeth; Fedotova, Elena P.; Hwang, Shen-An	Trehalose 6,6-Dimycolate from Mycobacterium tuberculosis Induces Hypercoagulation.	The American journal of pathology		1525-2191 0002-9440	10.1016/j.ajpath.2015.12.019		Tuberculosis (TB) remains a global health concern. Trehalose 6'6-dimycolate (TDM) activates innate inflammation and likely also stimulates chronic inflammation observed during disease progression. Noninfectious models using purified TDM oil/water emulsions elicit pathologic findings observed in patients with TB. We introduce a new TDM model that promotes inflammatory lung pathologic findings and …	2016-05	2023-08-29 17:16:00	2023-08-29 17:16:00		1221-1233		5	186		Am J Pathol								eng	Copyright © 2016. Published by Elsevier Inc.						Place: United States PMID: 26968340				Adjuvants, Immunologic/*toxicity; Animals; Antigens, CD/metabolism; Collagen/metabolism; Cord Factors/*toxicity; Cytokines/metabolism; Disease Models, Animal; Female; Granulocyte-Macrophage Colony-Stimulating Factor/biosynthesis; Immunity, Innate/drug effects; Lung/blood supply/immunology; Lymphocytes/immunology; Macrophages/immunology; Mice, Inbred BALB C; Mice, Inbred C57BL; Mycobacterium tuber…
RYR8BZCT	journalArticle	2021	Wu, Yongjian; Wu, Minhao; Ming, Siqi; Zhan, Xiaoxia; Hu, Shengfeng; Li, Xingyu; Yin, Huan; Cao, Can; Liu, Jiao; Li, Jinai; Wu, Zhilong; Zhou, Jie; Liu, Lei; Gong, Sitang; He, Duanman; Huang, Xi	TREM-2 promotes Th1 responses by interacting with the CD3ζ-ZAP70 complex following Mycobacterium tuberculosis infection.	The Journal of clinical investigation		1558-8238 0021-9738	10.1172/JCI137407		Triggering receptor expressed on myeloid cells 2 (TREM-2) is a modulator of pattern recognition receptors on innate immune cells that regulates the inflammatory response. However, the role of TREM-2 in in vivo models of infection and inflammation remains controversial. Here, we demonstrated that TREM-2 expression on CD4+ T cells was induced by Mycobacterium tuberculosis infection in both humans a…	2021-09-01	2023-08-29 17:16:00	2023-08-29 17:16:00				17	131		J Clin Invest								eng							Place: United States PMID: 34623322 PMCID: PMC8409584				Adaptive immunity; Adult; Animals; CD3 Complex/*immunology; Disease Models, Animal; Female; Humans; Immunity, Innate; Inflammation; Lymphocyte Activation; Male; Membrane Glycoproteins/deficiency/genetics/*immunology; Mice; Mice, Inbred C57BL; Mice, Knockout; Middle Aged; Models, Immunological; Mycobacterium tuberculosis/immunology; Receptors, Immunologic/deficiency/genetics/*immunology; Receptors…
248BEPFV	journalArticle	2020	Hoffpauir, Caitlyn T.; Bell, Samantha L.; West, Kelsi O.; Jing, Tao; Wagner, Allison R.; Torres-Odio, Sylvia; Cox, Jeffery S.; West, A. Phillip; Li, Pingwei; Patrick, Kristin L.; Watson, Robert O.	TRIM14 Is a Key Regulator of the Type I IFN Response during Mycobacterium tuberculosis Infection.	Journal of immunology (Baltimore, Md. : 1950)		1550-6606 0022-1767	10.4049/jimmunol.1901511		Tripartite motif-containing proteins (TRIMs) play a variety of recently described roles in innate immunity. Although many TRIMs regulate type I IFN expression following cytosolic nucleic acid sensing of viruses, their contribution to innate immune signaling and gene expression during bacterial infection remains largely unknown. Because Mycobacterium tuberculosis is an activator of cGAS-dependent …	2020-07-01	2023-08-29 17:16:00	2023-08-29 17:16:00		153-167		1	205		J Immunol								eng	Copyright © 2020 by The American Association of Immunologists, Inc.						Place: United States PMID: 32404352 PMCID: PMC7313415				Animals; Disease Models, Animal; Gene Expression Regulation/immunology; Gene Knockout Techniques; HEK293 Cells; Humans; Interferon Type I/*metabolism; Intracellular Signaling Peptides and Proteins/genetics/isolation & purification/*metabolism; Macrophages/immunology/metabolism; Membrane Proteins/metabolism; Mice; Mycobacterium tuberculosis/*immunology; Nitric Oxide Synthase Type II/metabolism; Nu…
3RCGG8HX	journalArticle	2017	Turner, Richard D.; Chiu, Christopher; Churchyard, Gavin J.; Esmail, Hanif; Lewinsohn, David M.; Gandhi, Neel R.; Fennelly, Kevin P.	Tuberculosis Infectiousness and Host Susceptibility.	The Journal of infectious diseases		1537-6613 0022-1899	10.1093/infdis/jix361		The transmission of tuberculosis is complex. Necessary factors include a source case with respiratory disease that has developed sufficiently for Mycobacterium tuberculosis to be present in the airways. Viable bacilli must then be released as an aerosol via the respiratory tract of the source case. This is presumed to occur predominantly by coughing but may also happen by other means. Airborne ba…	2017-11-03	2023-08-29 17:16:00	2023-08-29 17:16:00		S636-S643		suppl_6	216		J Infect Dis								eng	© The Author 2017. Published by Oxford University Press for the Infectious Diseases Society of America.						Place: United States PMID: 29112746 PMCID: PMC5853924				*Disease Susceptibility; Disease Transmission, Infectious; Humans; infectiousness; Mycobacterium tuberculosis/*immunology; susceptibility; transmission; Tuberculosis; Tuberculosis/*immunology/transmission
XRIQM7L2	journalArticle	2017	Izzo, AA	Tuberculosis vaccines - perspectives from the NIH/NIAID Mycobacteria vaccine testing program	CURRENT OPINION IN IMMUNOLOGY		0952-7915	10.1016/j.coi.2017.07.008		The development of novel vaccine candidates against infections with Mycobacterium tuberculosis has highlighted our limited understanding of immune mechanisms required to kill M. tuberculosis. The induction of a Th1 immunity is vital, but new studies are required to identify other mechanisms that may be necessary. Novel vaccines formulations that invoke effector cells such as innate lymphoid cells…	2017-08	2023-08-29 17:16:46	2023-08-29 17:16:46		78-84			47										English				WOS:000412865900012				<p>Times Cited in Web of Science Core Collection:&nbsp;&nbsp;18<br/>Total Times Cited:&nbsp;&nbsp;18<br/>Cited Reference Count:&nbsp;&nbsp;84</p>			ACTIVATION; BCG VACCINATION; CHALLENGE; EFFICIENT; ENHANCED PROTECTION; INDUCTION; INFECTION; MEDIATED IMMUNITY; MICE; T-CELL RESPONSES
2ZAGLKGQ	journalArticle	2020	Moreira-Teixeira, L; Stimpson, PJ; Stavropoulos, E; Hadebe, S; Chakravarty, P; Ioannou, M; Aramburu, IV; Herbert, E; Priestnall, SL; Suarez-Bonnet, A; Sousa, J; Fonseca, KL; Wang, Q; Vashakidze, S; Rodriguez-Martinez, P; Vilaplana, C; Saraiva, M; Papayannopoulos, V; O'Garra, A	Type I IFN exacerbates disease in tuberculosis-susceptible mice by inducing neutrophil-mediated lung inflammation and NETosis	NATURE COMMUNICATIONS		2041-1723	10.1038/s41467-020-19412-6		Tuberculosis (TB) is a leading cause of mortality due to infectious disease, but the factors determining disease progression are unclear. Transcriptional signatures associated with type I IFN signalling and neutrophilic inflammation were shown to correlate with disease severity in mouse models of TB. Here we show that similar transcriptional signatures correlate with increased bacterial loads and…	2020-11-04	2023-08-29 17:16:48	2023-08-29 17:16:48				1	11										English				WOS:000592027600004				<p>Times Cited in Web of Science Core Collection:&nbsp;&nbsp;66<br/>Total Times Cited:&nbsp;&nbsp;67<br/>Cited Reference Count:&nbsp;&nbsp;83</p>			CELLS; COLONY-STIMULATING FACTOR; DEFICIENT MICE; DIFFERENTIATION; EXTRACELLULAR TRAPS; IMMUNITY; INFECTION; INNATE; INTERFERONS; RESPONSES
YFVMXCNT	journalArticle	2017	Donovan, ML; Schultz, TE; Duke, TJ; Blumenthal, A	Type I Interferons in the Pathogenesis of Tuberculosis: Molecular Drivers and Immunological Consequences	FRONTIERS IN IMMUNOLOGY		1664-3224	10.3389/fimmu.2017.01633		Tuberculosis (TB) remains a major global health threat. Urgent needs in the fight against TB include improved and innovative treatment options for drug-sensitive and -resistant TB as well as reliable biological indicators that discriminate active from latent disease and enable monitoring of treatment success or failure. Prominent interferon (IFN) inducible gene signatures in TB patients and anima…	2017-11-27	2023-08-29 17:16:43	2023-08-29 17:16:43					8										English				WOS:000416221200002				<p>Times Cited in Web of Science Core Collection:&nbsp;&nbsp;65<br/>Total Times Cited:&nbsp;&nbsp;67<br/>Cited Reference Count:&nbsp;&nbsp;150</p>			ACTIVE TUBERCULOSIS; CHRONIC HEPATITIS-C; CYCLIC DI-GMP; cytokines; ESX-1 SECRETION SYSTEM; IL-1-BETA PRODUCTION; immune responses; IMMUNE-RESPONSE; innate immune signaling; mouse models; Mycobacterium tuberculosis; MYCOBACTERIUM-TUBERCULOSIS; patients; pattern recognition receptors; RESISTANT PULMONARY TUBERCULOSIS; T-CELL STIMULATION; TOLL-LIKE RECEPTORS; type I interferon
56CFFAIG	journalArticle	2017	Donovan, Meg L.; Schultz, Thomas E.; Duke, Taylor J.; Blumenthal, Antje	Type I Interferons in the Pathogenesis of Tuberculosis: Molecular Drivers and Immunological Consequences.	Frontiers in immunology		1664-3224	10.3389/fimmu.2017.01633		Tuberculosis (TB) remains a major global health threat. Urgent needs in the fight against TB include improved and innovative treatment options for drug-sensitive and -resistant TB as well as reliable biological indicators that discriminate active from latent disease and enable monitoring of treatment success or failure. Prominent interferon (IFN) inducible gene signatures in TB patients and anima…	2017	2023-08-29 17:16:00	2023-08-29 17:16:00		1633			8		Front Immunol								eng							Place: Switzerland PMID: 29230217 PMCID: PMC5711827				cytokines; immune responses; innate immune signaling; mouse models; Mycobacterium tuberculosis; patients; pattern recognition receptors; type I interferon
746KSAST	journalArticle	2018	Moreira-Teixeira, Lúcia; Mayer-Barber, Katrin; Sher, Alan; O'Garra, Anne	Type I interferons in tuberculosis: Foe and occasionally friend.	The Journal of experimental medicine		1540-9538 0022-1007	10.1084/jem.20180325		Tuberculosis remains one of the leading causes of mortality worldwide, and, despite its clinical significance, there are still significant gaps in our understanding of pathogenic and protective mechanisms triggered by Mycobacterium tuberculosis infection. Type I interferons (IFN) regulate a broad family of genes that either stimulate or inhibit immune function, having both host-protective and det…	2018-05-07	2023-08-29 17:16:00	2023-08-29 17:16:00		1273-1285		5	215		J Exp Med								eng	© 2018 Moreira-Teixeira et al.						Place: United States PMID: 29666166 PMCID: PMC5940272				Animals; Disease Models, Animal; Humans; Immunity; Interferon Type I/*metabolism; Models, Biological; Tuberculosis/immunology/*metabolism/pathology
TDSCGI6J	journalArticle	2019	Rajamanickam, Anuradha; Munisankar, Saravanan; Dolla, Chandra Kumar; Babu, Subash	Undernutrition is associated with perturbations in T cell-, B cell-, monocyte- and dendritic cell- subsets in latent Mycobacterium tuberculosis infection.	PloS one		1932-6203	10.1371/journal.pone.0225611		Undernutrition, as described by low body mass index (BMI), is a foremost risk factor for the progression of active Tuberculosis (TB). Undernutrition is also known to impact the baseline frequencies of innate and adaptive immune cells in animal models. To verify whether undernutrition has any influence on the baseline frequencies of immune cells in latent Mycobacterium tuberculosis infection (LTBI…	2019	2023-08-29 17:16:00	2023-08-29 17:16:00		e0225611		12	14		PLoS One								eng							Place: United States PMID: 31821327 PMCID: PMC6903744				*Immunity, Cellular; *Immunity, Innate; Adolescent; Adult; Aged; B-Lymphocytes/immunology; Body Mass Index; Dendritic Cells/immunology; Disease Progression; Disease Susceptibility/epidemiology/immunology; Female; Humans; India/epidemiology; Latent Tuberculosis/blood/*immunology/microbiology; Male; Malnutrition/blood/epidemiology/*immunology; Middle Aged; Monocytes/immunology; Mycobacterium tuberc…
KCKHGSNN	journalArticle	2014	Urdahl, Kevin B.	Understanding and overcoming the barriers to T cell-mediated immunity against tuberculosis.	Seminars in immunology		1096-3618 1044-5323	10.1016/j.smim.2014.10.003		Despite the overwhelming success of immunization in reducing, and even eliminating, the global threats posed by a wide spectrum of infectious diseases, attempts to do the same for tuberculosis (TB) have failed to date. While most effective vaccines act by eliciting neutralizing antibodies, T cells are the primary mediators of adaptive immunity against TB. Unfortunately, the onset of the T cell re…	2014-12	2023-08-29 17:16:00	2023-08-29 17:16:00		578-587		6	26		Semin Immunol								eng	Copyright © 2014 Elsevier Ltd. All rights reserved.						Place: England PMID: 25453230 PMCID: PMC4314386				*Immune Evasion; *Immunity, Cellular; Animals; Cytokines/biosynthesis/immunology; Humans; Immunologic Memory; Lung; Lung/immunology/microbiology/pathology; Lymphocyte Activation; Macrophages, Alveolar/immunology/microbiology/pathology; Mice; Mycobacterium tuberculosis/*immunology; Regulation; T cell; T-Lymphocytes/drug effects/*immunology/microbiology/pathology; Time Factors; Tuberculosis; Tuberc…
7RYBSK7J	journalArticle	2014	Gopal, Radha; Monin, Leticia; Slight, Samantha; Uche, Uzodinma; Blanchard, Emmeline; Fallert Junecko, Beth A.; Ramos-Payan, Rosalio; Stallings, Christina L.; Reinhart, Todd A.; Kolls, Jay K.; Kaushal, Deepak; Nagarajan, Uma; Rangel-Moreno, Javier; Khader, Shabaana A.	Unexpected role for IL-17 in protective immunity against hypervirulent Mycobacterium tuberculosis HN878 infection.	PLoS pathogens		1553-7374 1553-7366	10.1371/journal.ppat.1004099		Mycobacterium tuberculosis (Mtb), the causative agent of tuberculosis (TB), infects one third of the world's population. Among these infections, clinical isolates belonging to the W-Beijing appear to be emerging, representing about 50% of Mtb isolates in East Asia, and about 13% of all Mtb isolates worldwide. In animal models, infection with W-Beijing strain, Mtb HN878, is considered "hypervirule…	2014-05	2023-08-29 17:16:00	2023-08-29 17:16:00		e1004099		5	10		PLoS Pathog								eng							Place: United States PMID: 24831696 PMCID: PMC4022785				Animals; Cells, Cultured; Communicable Diseases, Emerging/genetics/immunology; Cytoprotection/genetics/immunology; Female; Immunity, Innate/*genetics; Interleukin-17/genetics/*physiology; Interleukin-1beta/physiology; Male; Mice; Mice, Inbred C57BL; Mice, Knockout; Mycobacterium tuberculosis/*immunology/pathogenicity; Receptors, Interleukin-1 Type I/genetics; Toll-Like Receptor 2/physiology; Tube…
4YQQSQI2	journalArticle	2020	Li, Junli; Fu, Lili; Wang, Guozhi; Subbian, Selvakumar; Qin, Chuan; Zhao, Aihua	Unmethylated CpG motif-containing genomic DNA fragment of Bacillus calmette-guerin promotes macrophage functions through TLR9-mediated activation of NF-κB and MAPKs signaling pathways.	Innate immunity		1753-4267 1753-4259	10.1177/1753425919879997		The potency of synthetic CpG-oligo-deoxynucleotides (CpG-ODNs) adjuvants in modulating the immune cell functions through the TLR pathway has been tested and reported previously. However, the cellular signaling involved in the stimulation of macrophages by natural, CpG motif-containing adjuvant and the effector functions modulated by such stimulation has not been well studied. Here, we used in vit…	2020-04	2023-08-29 17:16:00	2023-08-29 17:16:00		183-203		3	26		Innate Immun								eng							Place: United States PMID: 31615313 PMCID: PMC7144034				Adjuvant; Adjuvants, Immunologic/*pharmacology; Animals; BCG Vaccine/*pharmacology; CpG Islands/*genetics; Cytokines/biosynthesis; DNA, Bacterial/*genetics; innate immunity; macrophage; Macrophages, Peritoneal/drug effects; Macrophages/*drug effects; MAP Kinase Signaling System/*drug effects; MAPKs pathway; Mice; Mice, Inbred C57BL; Mice, Knockout; Mycobacterium bovis/*genetics; NF-kappa B/*drug …
YUSV7GVR	journalArticle	2016	Gopalakrishnan, Archana; Dietzold, Jillian; Salgame, Padmini	Vaccine-mediated immunity to experimental Mycobacterium tuberculosis is not impaired in the absence of Toll-like receptor 9.	Cellular immunology		1090-2163 0008-8749	10.1016/j.cellimm.2015.12.009		Accumulating evidence indicates that inflammatory signals required for maximizing effector T cell generation have opposing effects on the development of memory T cell precursors. Toll-like receptor (TLR)2, and TLR9 significantly contribute to the inflammatory milieu and therefore in this study we examined whether the absence of TLR9 alone or the combined absence of TLR2 and TLR9 would affect vacc…	2016-04	2023-08-29 17:16:00	2023-08-29 17:16:00		2023-11-18			302		Cell Immunol								eng	Copyright © 2015 Elsevier Inc. All rights reserved.						Place: Netherlands PMID: 26748860 PMCID: PMC4792693				Animals; Disease Models, Animal; Flow Cytometry; IL-12; Lung/chemistry/pathology; Memory immunity; Mice; Mycobacterium tuberculosis; Mycobacterium tuberculosis/*immunology; Toll-like receptor 9; Toll-Like Receptor 9/*genetics/*immunology; Tuberculosis/genetics/*immunology; Vaccination; Vaccines/*immunology
WXYXGZ47	journalArticle	2018	He, Wenting; Hu, Shengfeng; Du, Xialin; Wen, Qian; Zhong, Xiao-Ping; Zhou, Xinying; Zhou, Chaoying; Xiong, Wenjing; Gao, Yuchi; Zhang, Shimeng; Wang, Ruining; Yang, Jiahui; Ma, Li	Vitamin B5 Reduces Bacterial Growth via Regulating Innate Immunity and Adaptive Immunity in Mice Infected with Mycobacterium tuberculosis.	Frontiers in immunology		1664-3224	10.3389/fimmu.2018.00365		The mechanisms by which vitamins regulate immunity and their effect as an adjuvant treatment for tuberculosis have gradually become very important research topics. Studies have found that vitamin B5 (VB5) can promote epithelial cells to express inflammatory cytokines. We aimed to examine the proinflammatory and antibacterial effect of VB5 in macrophages infected with Mycobacterium tuberculosis (M…	2018	2023-08-29 17:16:00	2023-08-29 17:16:00		365			9		Front Immunol								eng							Place: Switzerland PMID: 29535733 PMCID: PMC5834509				Adaptive Immunity; Animals; antibacteria; Cell Proliferation/*drug effects; Cells, Cultured; Disease Models, Animal; Humans; immune cells; Immunity, Innate; Inflammation; Lung/*drug effects/immunology/microbiology; macrophages; Macrophages/*drug effects/immunology/microbiology; Mice; Mice, Inbred C57BL; Mycobacterium tuberculosis/*physiology; Pantothenic Acid/*therapeutic use; Phagocytosis/drug e…
5WN92FAU	journalArticle	2021	Martori, C; Velez, R; Gallego, M; Mesa, I; Ferreira, R; Alberola, J; Rodriguez-Cortes, A	Vitamin d and leishmaniasis: Neither seasonal nor risk factor in canine host but potential adjuvant treatment through cbd103 expression	PLOS NEGLECTED TROPICAL DISEASES		1935-2735	10.1371/journal.pntd.0009681		Vitamin D (VitD) deficiency has been shown to be a risk factor for a plethora of disorders. We have shown that dogs with clinical leishmaniasis presented lower VitD serum levels than non-infected dogs, and even lower than those with asymptomatic infection. However, if VitD deficiency is a risk factor to develop clinical leishmaniasis remains to be answered. It is also unknown if VitD participates…	2021-08	2023-08-29 17:16:49	2023-08-29 17:16:49				8	15										English				WOS:000685185400008				<p>Times Cited in Web of Science Core Collection:&nbsp;&nbsp;4<br/>Total Times Cited:&nbsp;&nbsp;4<br/>Cited Reference Count:&nbsp;&nbsp;65</p>			1,25-DIHYDROXYVITAMIN D-3; ANTIMICROBIAL PEPTIDES; BETA-DEFENSINS; D-RECEPTOR; DOGS; GENE; IMMUNE-RESPONSE; INFECTION; INNATE IMMUNITY; REGULATORY T-CELLS
BC8JY8JM	journalArticle	2021	Lu, L; Wei, RL; Bhakta, S; Waddell, SJ; Boix, E	Weighted Gene Co-Expression Network Analysis Identifies Key Modules and Hub Genes Associated with Mycobacterial Infection of Human Macrophages	ANTIBIOTICS-BASEL		2079-6382	10.3390/antibiotics10020097		Tuberculosis (TB) is still a leading cause of death worldwide. Treatments remain unsatisfactory due to an incomplete understanding of the underlying host-pathogen interactions during infection. In the present study, weighted gene co-expression network analysis (WGCNA) was conducted to identify key macrophage modules and hub genes associated with mycobacterial infection. WGCNA was performed combin…	2021-02	2023-08-29 17:16:48	2023-08-29 17:16:48				2	10										English				WOS:000622069400001				<p>Times Cited in Web of Science Core Collection:&nbsp;&nbsp;6<br/>Total Times Cited:&nbsp;&nbsp;6<br/>Cited Reference Count:&nbsp;&nbsp;65</p>			AURUM; BIOMARKERS; DISCOVERY; DRUGS; INSIGHTS; macrophage; MECHANISMS; MODEL; mycobacterium; network analysis; STRINGTIE; transcriptome; TRENDS; TUBERCULOSIS; WGCNA
[truncated: 37 more columns]

## Sheet: Finding duplicates n=275 total
Key	Item Type	Publication Year	Author	Title	Publication Title	ISBN	ISSN	DOI	Duplicates	Url	Abstract Note	Date	Date Added	Date Modified	Access Date	Pages	Num Pages	Issue	Volume	Number Of Volumes	Journal Abbreviation	Short Title	Series	Series Number	Series Text	Series Title	Publisher	Place	Language	Rights	Type	Archive	Archive Location	Library Catalog	Call Number	Extra	Notes	File Attachments	Link Attachments	Manual Tags	Automatic Tags	Editor	Series Editor	Translator	Contributor	Attorney Agent	Book Author	Cast Member	Commenter
9DCNQUEB	journalArticle	2017	Boggiano, C; Eichelberg, K; Ramachandra, L; Shea, J; Ramakrishnan, L; Behar, S; Ernst, JD; Porcelli, SA; Maeurer, M; Kornfeld, H	"The Impact of Mycobacterium tuberculosis Immune Evasion on Protective Immunity: Implications for TB Vaccine Design" - Meeting report	VACCINE		0264-410X	10.1016/j.vaccine.2017.04.007			Tuberculosis (TB) is the major cause of death from infectious diseases around the world, particularly in HIV infected individuals. TB vaccine design and development have been focused on improving Bacille Calmette-Guerin (BCG) and evaluating recombinant and viral vector expressed Mycobacterium tuberculosis (Mtb) proteins, for boosting BCG-primed immunity, but these approaches have not yet yielded …	2017-06-14	2023-08-29 17:16:43	2023-08-29 17:16:43		3433-3440		27	35										English				WOS:000403627000002				<p>Times Cited in Web of Science Core Collection:&nbsp;&nbsp;15<br/>Total Times Cited:&nbsp;&nbsp;15<br/>Cited Reference Count:&nbsp;&nbsp;63</p>			ANTIGEN PRESENTATION; CELL-MEDIATED-IMMUNITY; COINHIBITORY PATHWAYS; DENDRITIC CELLS; DIAGNOSTICS; Immune evasion; INFECTION; INNATE IMMUNITY; LIPOARABINOMANNAN; MACROPHAGE; Mycobacterium tuberculosis; SUSCEPTIBILITY; Tuberculosis; Vaccine
YQMPQMWK	journalArticle	2017	Boggiano, Cesar; Eichelberg, Katrin; Ramachandra, Lakshmi; Shea, Jaqueline; Ramakrishnan, Lalita; Behar, Samuel; Ernst, Joel D.; Porcelli, Steven A.; Maeurer, Markus; Kornfeld, Hardy	"The Impact of Mycobacterium tuberculosis Immune Evasion on Protective Immunity: Implications for TB Vaccine Design" - Meeting report.	Vaccine		1873-2518 0264-410X	10.1016/j.vaccine.2017.04.007			Tuberculosis (TB) is the major cause of death from infectious diseases around the world, particularly in HIV infected individuals. TB vaccine design and development have been focused on improving Bacille Calmette-Guérin (BCG) and evaluating recombinant and viral vector expressed Mycobacterium tuberculosis (Mtb) proteins, for boosting BCG-primed immunity, but these approaches have not yet yielded …	2017-06-14	2023-08-29 17:16:00	2023-08-29 17:16:00		3433-3440		27	35		Vaccine								eng	Copyright © 2017.						Place: Netherlands PMID: 28476627 PMCID: PMC5718043				*Immune Evasion; Drug Discovery/*methods; Humans; Immune evasion; Mycobacterium tuberculosis; Mycobacterium tuberculosis/*immunology; Tuberculosis; Tuberculosis Vaccines/*immunology; Vaccine
M489DFBZ	journalArticle	2022	Varela, M; Meijer, AH	A fresh look at mycobacterial pathogenicity with the zebrafish host model	MOLECULAR MICROBIOLOGY		0950-382X	10.1111/mmi.14838			The zebrafish has earned its place among animal models to study tuberculosis and other infections caused by pathogenic mycobacteria. This model host is especially useful to study the role of granulomas, the inflammatory lesions characteristic of mycobacterial disease. The optically transparent zebrafish larvae provide a window on the initial stages of granuloma development in the context of innat…	2022-03	2023-08-29 17:16:46	2023-08-29 17:16:46		661-669		3	117										English				WOS:000715219300001				<p>Times Cited in Web of Science Core Collection:&nbsp;&nbsp;4<br/>Total Times Cited:&nbsp;&nbsp;4<br/>Cited Reference Count:&nbsp;&nbsp;77</p>			autophagy; AUTOPHAGY; cell death; chemokine signalling; DISSEMINATION; GRANULOMA-FORMATION; granulomas; IMMUNE-RESPONSE; inflammasomes; MACROPHAGE; macrophages; MARINUM INFECTION; Mycobacterium; NEUTROPHILS; PROTECTION; REAL-TIME VISUALIZATION; tuberculosis; TUBERCULOSIS INFECTION; zebrafish model
CVCC664A	journalArticle	2022	Varela, Monica; Meijer, Annemarie H.	A fresh look at mycobacterial pathogenicity with the zebrafish host model.	Molecular microbiology		1365-2958 0950-382X	10.1111/mmi.14838			The zebrafish has earned its place among animal models to study tuberculosis and other infections caused by pathogenic mycobacteria. This model host is especially useful to study the role of granulomas, the inflammatory lesions characteristic of mycobacterial disease. The optically transparent zebrafish larvae provide a window on the initial stages of granuloma development in the context of innat…	2022-03	2023-08-29 17:16:00	2023-08-29 17:16:00		661-669		3	117		Mol Microbiol								eng	© 2021 The Authors. Molecular Microbiology published by John Wiley & Sons Ltd.						Place: England PMID: 34714579 PMCID: PMC9297993				*Mycobacterium; *Tuberculosis/microbiology; Animals; autophagy, cell death, chemokine signalling, granulomas, inflammasomes, macrophages, Mycobacterium, tuberculosis, zebrafish model; Granuloma/microbiology/pathology; Larva; Virulence; Zebrafish/microbiology
HA9PP2L5	journalArticle	2019	Hyoe, RK; Robert, J	A Xenopus tadpole alternative model to study innate-like T cell-mediated anti-mycobacterial immunity	DEVELOPMENTAL AND COMPARATIVE IMMUNOLOGY		0145-305X	10.1016/j.dci.2018.12.002			Owing to the high incidence of multi-drug resistance and challenges posed by the complex and long duration of treatments, Mycobacterium tuberculosis (Mtb) infections remain a significant clinical burden, which would benefit from development of novel immuno-therapeutic-based treatment strategies. Among early immune effectors, invariant or innate-like (i)T cells are attracting attention because of …	2019-03	2023-08-29 17:16:47	2023-08-29 17:16:47		253-259			92										English				WOS:000458596200026				<p>Times Cited in Web of Science Core Collection:&nbsp;&nbsp;8<br/>Total Times Cited:&nbsp;&nbsp;8<br/>Cited Reference Count:&nbsp;&nbsp;38</p>			ACTIVATION; ANTIGENS; CD1D; DEFICIENT; EXPRESSION; GENES; INFECTION; LINEAGE; NKT CELLS; RECOGNITION
5PSZRKCI	journalArticle	2019	Hyoe, Rhoo Kun; Robert, Jacques	A Xenopus tadpole alternative model to study innate-like T cell-mediated anti-mycobacterial immunity.	Developmental and comparative immunology		1879-0089 0145-305X	10.1016/j.dci.2018.12.002			Owing to the high incidence of multi-drug resistance and challenges posed by the complex and long duration of treatments, Mycobacterium tuberculosis (Mtb) infections remain a significant clinical burden, which would benefit from development of novel immuno-therapeutic-based treatment strategies. Among early immune effectors, invariant or innate-like (i)T cells are attracting attention because of …	2019-03	2023-08-29 17:16:00	2023-08-29 17:16:00		253-259			92		Dev Comp Immunol								eng	Copyright © 2018 Elsevier Ltd. All rights reserved.						Place: United States PMID: 30521838 PMCID: PMC6330235				Animals; Histocompatibility Antigens Class I/metabolism; Immunity, Cellular; Immunity, Innate; Models, Animal; Mycobacterium marinum/*physiology; Mycobacterium tuberculosis/*physiology; Natural Killer T-Cells/*immunology; T-Lymphocytes/*immunology; Tuberculosis/*immunology; Xenopus/*immunology
BIV24GAY	journalArticle	2018	Kilpelainen, A; Maya-Hoyos, M; Saubi, N; Soto, CY; Munne, JJ	Advances and challenges in recombinant Mycobacterium bovis BCG-based HIV vaccine development: lessons learned	EXPERT REVIEW OF VACCINES		1476-0584	10.1080/14760584.2018.1534588			Introduction: Human Immunodeficiency Virus/Acquired Immune Deficiency Syndrome, tuberculosis, and malaria are responsible for most human deaths produced by infectious diseases worldwide. Vaccination against HIV requires generation of memory T cells and neutralizing antibodies, mucosal immunity, and stimulation of an innate immune responses. In this context, the use of Mycobacterium bovis bacillus…	2018-11-02	2023-08-29 17:16:47	2023-08-29 17:16:47		1005-1020		11	17										English				WOS:000450627400006				<p>Times Cited in Web of Science Core Collection:&nbsp;&nbsp;11<br/>Total Times Cited:&nbsp;&nbsp;11<br/>Cited Reference Count:&nbsp;&nbsp;161</p>			AIDS; BACILLUS-CALMETTE-GUERIN; DELAYED-TYPE HYPERSENSITIVITY; EXPRESSING SIV GAG; HIV; IMMUNE-RESPONSES; IMMUNODEFICIENCY-VIRUS TYPE-1; INTERFERON-GAMMA; live-attenuated vaccines; mycobacteria; PROTECTIVE IMMUNITY; rBCG; RHESUS-MONKEYS; T-CELL RESPONSES; TRAINED IMMUNITY
96EQEIAT	journalArticle	2018	Kilpeläinen, Athina; Maya-Hoyos, Milena; Saubí, Narcís; Soto, Carlos Y.; Joseph Munne, Joan	Advances and challenges in recombinant Mycobacterium bovis BCG-based HIV vaccine development: lessons learned.	Expert review of vaccines		1744-8395 1476-0584	10.1080/14760584.2018.1534588			INTRODUCTION: Human Immunodeficiency Virus/Acquired Immune Deficiency Syndrome, tuberculosis, and malaria are responsible for most human deaths produced by infectious diseases worldwide. Vaccination against HIV requires generation of memory T cells and neutralizing antibodies, mucosal immunity, and stimulation of an innate immune responses. In this context, the use of Mycobacterium bovis bacillus…	2018-11	2023-08-29 17:16:00	2023-08-29 17:16:00		1005-1020		11	17		Expert Rev Vaccines								eng							Place: England PMID: 30300040				AIDS; AIDS Vaccines/*administration & dosage/immunology; Animals; BCG Vaccine/*administration & dosage/immunology; HIV; HIV Infections/immunology/*prevention & control; HIV-1/immunology; Humans; Immunity, Innate/immunology; Immunity, Mucosal/immunology; live-attenuated vaccines; mycobacteria; Mycobacterium bovis/immunology; rBCG; Vaccination/methods
II6C5HP6	journalArticle	2023	Kinsella, Rachel L.; Kimmey, Jacqueline M.; Smirnov, Asya; Woodson, Reilly; Gaggioli, Margaret R.; Chavez, Sthefany M.; Kreamalmeyer, Darren; Stallings, Christina L.	Autophagy prevents early proinflammatory responses and neutrophil recruitment during Mycobacterium tuberculosis infection without affecting pathogen burden in macrophages.	PLoS biology		1545-7885 1544-9173	10.1371/journal.pbio.3002159			The immune response to Mycobacterium tuberculosis infection determines tuberculosis disease outcomes, yet we have an incomplete understanding of what immune factors contribute to a protective immune response. Neutrophilic inflammation has been associated with poor disease prognosis in humans and in animal models during M. tuberculosis infection and, therefore, must be tightly regulated. ATG5 is a…	2023-06	2023-08-29 17:16:00	2023-08-29 17:16:00		e3002159		6	21		PLoS Biol								eng	Copyright: © 2023 Kinsella et al. This is an open access article distributed under the terms of the Creative Commons Attribution License, which permits unrestricted use, distribution, and reproduction in any medium, provided the original author and source are credited.						Place: United States PMID: 37319285 PMCID: PMC10306192				*Mycobacterium tuberculosis/physiology; *Tuberculosis/microbiology; Animals; Autophagy; Humans; Inflammation; Macrophages/physiology; Mice; Neutrophil Infiltration
4X2ULTD7	journalArticle	2023	Kinsella, RL; Kimmey, JM; Smirnov, A; Woodson, R; Gaggioli, MR; Chavez, SM; Kreamalmeyer, D; Stallings, CL	Autophagy prevents early proinflammatory responses and neutrophil recruitment during Mycobacterium tuberculosis infection without affecting pathogen burden in macrophages	PLOS BIOLOGY		1544-9173	10.1371/journal.pbio.3002159			The immune response to Mycobacterium tuberculosis infection determines tuberculosis disease outcomes, yet we have an incomplete understanding of what immune factors contribute to a protective immune response. Neutrophilic inflammation has been associated with poor disease prognosis in humans and in animal models during M. tuberculosis infection and, therefore, must be tightly regulated. ATG5 is a…	2023-06	2023-08-29 17:16:45	2023-08-29 17:16:45				6	21										English				WOS:001010107300001				<p>Times Cited in Web of Science Core Collection:&nbsp;&nbsp;0<br/>Total Times Cited:&nbsp;&nbsp;0<br/>Cited Reference Count:&nbsp;&nbsp;93</p>			ACTIVATION; CELLS; DEGRADATION; IL-17; IMMUNOPATHOLOGY; INFLAMMASOME; LC3-ASSOCIATED PHAGOCYTOSIS; PROTECTS; SIGNALS; TRAFFICKING
MDBLJFCK	journalArticle	2017	Gupta, S; Winglee, K; Gallo, R; Bishai, WR	Bacterial subversion of cAMP signalling inhibits cathelicidin expression, which is required for innate resistance to Mycobacterium tuberclosis	JOURNAL OF PATHOLOGY		0022-3417	10.1002/path.4878			Antimicrobial peptides such as cathelicidins are important components of innate immune defence against inhaled microorganisms, and have shown antimicrobial activity against Mycobacterium tuberculosis in in vitro models. Despite this, little is known about the regulation and expression of cathelicidin during tuberculosis in vivo. We sought to determine whether the cathelicidin-related antimicrobia…	2017-05	2023-08-29 17:16:44	2023-08-29 17:16:44		52-61		1	242										English				WOS:000399674800007				<p>Times Cited in Web of Science Core Collection:&nbsp;&nbsp;28<br/>Total Times Cited:&nbsp;&nbsp;29<br/>Cited Reference Count:&nbsp;&nbsp;40</p>			ANTIMICROBIAL ACTIVITY; antimicrobial peptide; APOPTOSIS; cAMP; cathelicidin; CUTTING EDGE; DENDRITIC CELLS; LL-37; MACROPHAGES; MICE; PROTECTIVE IMMUNITY; T-CELLS; tuberculosis; TUBERCULOSIS
UEZ6F9IK	journalArticle	2017	Gupta, Shashank; Winglee, Kathryn; Gallo, Richard; Bishai, William R.	Bacterial subversion of cAMP signalling inhibits cathelicidin expression, which is required for innate resistance to Mycobacterium tuberculosis.	The Journal of pathology		1096-9896 0022-3417	10.1002/path.4878			Antimicrobial peptides such as cathelicidins are important components of innate immune defence against inhaled microorganisms, and have shown antimicrobial activity against Mycobacterium tuberculosis in in vitro models. Despite this, little is known about the regulation and expression of cathelicidin during tuberculosis in vivo. We sought to determine whether the cathelicidin-related antimicrobia…	2017-05	2023-08-29 17:16:00	2023-08-29 17:16:00		52-61		1	242		J Pathol								eng	Copyright © 2017 Pathological Society of Great Britain and Ireland. Published by John Wiley & Sons, Ltd.						Place: England PMID: 28097645 PMCID: PMC5397332				Animals; Antimicrobial Cationic Peptides; antimicrobial peptide; Apoptosis/immunology; Calcium/metabolism; cAMP; cathelicidin; Cathelicidins/deficiency/genetics/*immunology; CD4-Positive T-Lymphocytes/immunology; CD8-Positive T-Lymphocytes/immunology; Cells, Cultured; Cyclic AMP/*physiology; Cytokines/biosynthesis; Dendritic Cells/immunology; Disease Models, Animal; Female; Immunity, Innate; Infl…
EMI6V9Q7	journalArticle	2018	Huynh, JP; Lin, CC; Kimmey, JM; Jarjour, NN; Schwarzkopf, EA; Bradstreet, TR; Shchukina, I; Shpynov, O; Weaver, CT; Taneja, R; Artyomov, MN; Edelson, BT; Stallings, CL	Bhlhe40 is an essential repressor of IL-10 during Mycobacterium tuberculosis infection	JOURNAL OF EXPERIMENTAL MEDICINE		0022-1007	10.1084/jem.20171704			The cytokine IL-10 antagonizes pathways that control Mycobacterium tuberculosis (Mtb) infection. Nevertheless, the impact of IL-10 during Mtb infection has been difficult to decipher because loss-of-function studies in animal models have yielded only mild phenotypes. We have discovered that the transcription factor basic helix-loop-helix family member e40 (Bhlhe40) is required to repress Il10 exp…	2018-07	2023-08-29 17:16:47	2023-08-29 17:16:47		1823-1838		7	215										English				WOS:000440822900008				<p>Times Cited in Web of Science Core Collection:&nbsp;&nbsp;63<br/>Total Times Cited:&nbsp;&nbsp;65<br/>Cited Reference Count:&nbsp;&nbsp;58</p>			DISEASE; EXPRESSION; GENE; IMMUNE-RESPONSES; INTERFERON-GAMMA; INTERLEUKIN-10; NF-KAPPA-B; STRA13; TGF-BETA; TRANSCRIPTION
MEJ4ABFN	journalArticle	2018	Huynh, Jeremy P.; Lin, Chih-Chung; Kimmey, Jacqueline M.; Jarjour, Nicholas N.; Schwarzkopf, Elizabeth A.; Bradstreet, Tara R.; Shchukina, Irina; Shpynov, Oleg; Weaver, Casey T.; Taneja, Reshma; Artyomov, Maxim N.; Edelson, Brian T.; Stallings, Christina L.	Bhlhe40 is an essential repressor of IL-10 during Mycobacterium tuberculosis infection.	The Journal of experimental medicine		1540-9538 0022-1007	10.1084/jem.20171704			The cytokine IL-10 antagonizes pathways that control Mycobacterium tuberculosis (Mtb) infection. Nevertheless, the impact of IL-10 during Mtb infection has been difficult to decipher because loss-of-function studies in animal models have yielded only mild phenotypes. We have discovered that the transcription factor basic helix-loop-helix family member e40 (Bhlhe40) is required to repress Il10 exp…	2018-07-02	2023-08-29 17:16:00	2023-08-29 17:16:00		1823-1838		7	215		J Exp Med								eng							Place: United States PMID: 29773644 PMCID: PMC6028511				Adaptive Immunity; Animals; Base Sequence; Basic Helix-Loop-Helix Transcription Factors/deficiency/*metabolism; Genetic Loci; Homeodomain Proteins/*metabolism; Immunity, Innate; Inflammation/pathology; Interleukin-10/deficiency/*metabolism; Lymphocytes/metabolism; Mice, Inbred C57BL; Models, Biological; Myeloid Cells/metabolism; Neutrophils/metabolism; Protein Binding; Repressor Proteins/*metabol…
4MAF8KTP	journalArticle	2015	Li, Y; Yang, FL; Zhu, JF; Sang, LX; Han, X; Wang, DA; Shan, FP; Li, SJ; Sun, X; Lu, CL	CD226 as a genetic adjuvant to enhance immune efficacy induced by Ag85A DNA vaccination	INTERNATIONAL IMMUNOPHARMACOLOGY		1567-5769	10.1016/j.intimp.2014.12.036			Antigen-85A (Ag85A) is one of the major proteins secreted by Mycobacterium tuberculosis. Many studies on animal models have shown that vaccination with the recombinant Ag85A-DNA or Ag85A protein induces powerful immune response. However, these vaccines cannot generate sufficient protective immunity in the systemic compartment. CD226, a member of the immunoglobulin superfamily, is expressed in the…	2015-03	2023-08-29 17:16:48	2023-08-29 17:16:48		2023-10-18		1	25										English				WOS:000350934400002				<p>Times Cited in Web of Science Core Collection:&nbsp;&nbsp;5<br/>Total Times Cited:&nbsp;&nbsp;7<br/>Cited Reference Count:&nbsp;&nbsp;23</p>			Ag85A; ANTIGEN; CARCINOMA; CD226; DENDRITIC CELLS; DNA vaccine; EXPRESSION; Genetic adjuvant; IMMUNOGENICITY; INDUCTION; MICE; MYCOBACTERIUM-TUBERCULOSIS; NK; PROTECTIVE EFFICACY
55D6826T	journalArticle	2015	Li, Yan; Yang, Fangli; Zhu, Junfeng; Sang, Lixuan; Han, Xue; Wang, Danan; Shan, Fengping; Li, Shengjun; Sun, Xun; Lu, Changlong	CD226 as a genetic adjuvant to enhance immune efficacy induced by Ag85A DNA vaccination.	International immunopharmacology		1878-1705 1567-5769	10.1016/j.intimp.2014.12.036			Antigen-85A (Ag85A) is one of the major proteins secreted by Mycobacterium tuberculosis. Many studies on animal models have shown that vaccination with the recombinant Ag85A-DNA or Ag85A protein induces powerful immune response. However, these vaccines cannot generate sufficient protective immunity in the systemic compartment. CD226, a member of the immunoglobulin superfamily, is expressed in the…	2015-03	2023-08-29 17:16:00	2023-08-29 17:16:00		2023-10-18		1	25		Int Immunopharmacol								eng	Copyright © 2015. Published by Elsevier B.V.						Place: Netherlands PMID: 25582686				Acyltransferases/genetics/*immunology; Adjuvants, Immunologic/genetics; Ag85A; Animals; Antibodies, Bacterial/blood; Antigens, Bacterial/genetics/*immunology; Antigens, Differentiation, T-Lymphocyte/genetics/*immunology; CD226; Cytokines/metabolism; Cytotoxicity, Immunologic; DNA vaccine; DNA, Bacterial/genetics; Female; Genetic adjuvant; HEK293 Cells; Humans; Immunity, Humoral; Killer Cells, Nat…
GGSC7WIA	journalArticle	2014	Esparza-Gonzalez, Sandra C.; Troy, Amber R.; Izzo, Angelo A.	Comparative analysis of Bacillus subtilis spores and monophosphoryl lipid A as adjuvants of protein-based mycobacterium tuberculosis-based vaccines: partial requirement for interleukin-17a for induction of protective immunity.	Clinical and vaccine immunology : CVI		1556-679X 1556-6811	10.1128/CVI.00622-13			The development of adjuvants for vaccines has become an important area of research as the number of protein-based vaccines against infectious pathogens increases. Currently, there are a number of adjuvant-based Mycobacterium tuberculosis vaccines in clinical trials that have shown efficacy in animal models. Despite these novel adjuvants, there is still a need to design new and more versatile adju…	2014-04	2023-08-29 17:16:00	2023-08-29 17:16:00		501-508		4	21		Clin Vaccine Immunol								eng							Place: United States PMID: 24477855 PMCID: PMC3993107				Adjuvants, Immunologic/*administration & dosage; Animals; Bacillus subtilis/*immunology; Bacterial Load; Disease Models, Animal; Female; Interferon-gamma/metabolism; Interleukin-17/genetics/*immunology; Lipid A/administration & dosage/*analogs & derivatives; Lung/microbiology; Mice, Inbred C57BL; Mycobacterium tuberculosis/immunology; Spores, Bacterial/*immunology; T-Lymphocytes/immunology; Tuber…
EAGB78HA	journalArticle	2014	Esparza-Gonzalez, SC; Troy, AR; Izzo, AA	Comparative Analysis of Bacillus subtilis Spores and Monophosphoryl Lipid A as Adjuvants of Protein-Based Mycobacterium tuberculosis-Based Vaccines: Partial Requirement for Interleukin-17A for Induction of Protective Immunity	CLINICAL AND VACCINE IMMUNOLOGY		1556-6811	10.1128/CVI.00622-13			The development of adjuvants for vaccines has become an important area of research as the number of protein-based vaccines against infectious pathogens increases. Currently, there are a number of adjuvant-based Mycobacterium tuberculosis vaccines in clinical trials that have shown efficacy in animal models. Despite these novel adjuvants, there is still a need to design new and more versatile adju…	2014-04	2023-08-29 17:16:47	2023-08-29 17:16:47		501-508		4	21										English				WOS:000333678500007				<p>Times Cited in Web of Science Core Collection:&nbsp;&nbsp;7<br/>Total Times Cited:&nbsp;&nbsp;8<br/>Cited Reference Count:&nbsp;&nbsp;40</p>			CHALLENGE; ESAT-6; IFN-GAMMA; IL-17; IMMUNOGENICITY; INFECTION; MICE; SUBUNIT; T-CELL RESPONSES; VACCINATION
TIEE4FTY	journalArticle	2017	Domaszewska, T; Scheuermann, L; Hahnke, K; Mollenkopf, H; Dorhoi, A; Kaufmann, SHE; Weiner, J	Concordant and discordant gene expression patterns in mouse strains identify best-fit animal model for human tuberculosis	SCIENTIFIC REPORTS		2045-2322	10.1038/s41598-017-11812-x			Immunity in infection, inflammation and malignancy differs markedly in man and mouse. Still, we learn about human immunity in large extent from experimental mouse models. We propose a novel data integration approach which identifies concordant and discordant gene expression patterns of the immune responses in heterologous data sets. We have conducted experiments to compare human and murine transc…	2017-09-21	2023-08-29 17:16:45	2023-08-29 17:16:45					7										English				WOS:000411416600050				<p>Times Cited in Web of Science Core Collection:&nbsp;&nbsp;28<br/>Total Times Cited:&nbsp;&nbsp;28<br/>Cited Reference Count:&nbsp;&nbsp;43</p>			MICE; MYCOBACTERIUM-TUBERCULOSIS; RESISTANCE; RESPONSES; SIGNATURES
JVPSDF6X	journalArticle	2017	Domaszewska, Teresa; Scheuermann, Lisa; Hahnke, Karin; Mollenkopf, Hans; Dorhoi, Anca; Kaufmann, Stefan H. E.; Weiner, January 3rd	Concordant and discordant gene expression patterns in mouse strains identify best-fit animal model for human tuberculosis.	Scientific reports		2045-2322	10.1038/s41598-017-11812-x			Immunity in infection, inflammation and malignancy differs markedly in man and mouse. Still, we learn about human immunity in large extent from experimental mouse models. We propose a novel data integration approach which identifies concordant and discordant gene expression patterns of the immune responses in heterologous data sets. We have conducted experiments to compare human and murine transc…	2017-09-21	2023-08-29 17:16:00	2023-08-29 17:16:00		12094		1	7		Sci Rep								eng							Place: England PMID: 28935874 PMCID: PMC5608750				*Disease Models, Animal; Adaptive Immunity/genetics; Animals; B-Lymphocytes/immunology/metabolism/microbiology; Gene Expression Profiling/*methods; Humans; Immunity, Innate/genetics; Macrophages/immunology/*metabolism/microbiology; Mice, 129 Strain; Mice, Inbred C57BL; Mycobacterium tuberculosis/immunology/physiology; Species Specificity; T-Lymphocytes/immunology/metabolism/microbiology; THP-1 Ce…
FYFWGQBH	journalArticle	2019	Rhoo, KH; Edholm, ES; Forzan, MJ; Khan, A; Waddle, AW; Pavelka, MS; Robert, J	Distinct Host-Mycobacterial Pathogen Interactions between Resistant Adult and Tolerant Tadpole Life Stages of Xenopus laevis	JOURNAL OF IMMUNOLOGY		0022-1767	10.4049/jimmunol.1900459			Mycobacterium marinum is a promiscuous pathogen infecting many vertebrates, including humans, whose persistent infections are problematic for aquaculture and public health. Among unsettled aspects of host-pathogen interactions, the respective roles of conventional and innate-like T (iT) cells in host defenses against M. marinum remain unclear. In this study, we developed an infection model system…	2019-11-15	2023-08-29 17:16:49	2023-08-29 17:16:49		2679-2688		10	203										English				WOS:000494937600012				<p>Times Cited in Web of Science Core Collection:&nbsp;&nbsp;10<br/>Total Times Cited:&nbsp;&nbsp;10<br/>Cited Reference Count:&nbsp;&nbsp;27</p>			EVOLUTION; IMMUNITY; T-CELLS
LQGAPJQZ	journalArticle	2019	Rhoo, Kun Hyoe; Edholm, Eva-Stina; Forzán, María J.; Khan, Adil; Waddle, Anthony W.; Pavelka, Martin S. Jr; Robert, Jacques	Distinct Host-Mycobacterial Pathogen Interactions between Resistant Adult and Tolerant Tadpole Life Stages of Xenopus laevis.	Journal of immunology (Baltimore, Md. : 1950)		1550-6606 0022-1767	10.4049/jimmunol.1900459			Mycobacterium marinum is a promiscuous pathogen infecting many vertebrates, including humans, whose persistent infections are problematic for aquaculture and public health. Among unsettled aspects of host-pathogen interactions, the respective roles of conventional and innate-like T (iT) cells in host defenses against M. marinum remain unclear. In this study, we developed an infection model system…	2019-11-15	2023-08-29 17:16:00	2023-08-29 17:16:00		2679-2688		10	203		J Immunol								eng	Copyright © 2019 by The American Association of Immunologists, Inc.						Place: United States PMID: 31591148 PMCID: PMC6832864				*Immune Tolerance; Animals; CD8-Positive T-Lymphocytes/immunology; Disease Models, Animal; Disease Resistance/*immunology; Disease Susceptibility/immunology; Gene Expression Profiling; Host-Pathogen Interactions/*immunology; Immunity, Cellular; Larva/*microbiology; Liver/microbiology/pathology; Mycobacterium Infections, Nontuberculous/microbiology/*mortality; Mycobacterium marinum/genetics/*immun…
CRE72Q5K	journalArticle	2022	Marshall, EKP; Dionne, MS	Drosophila versus Mycobacteria: A model for mycobacterial host-pathogen interactions	MOLECULAR MICROBIOLOGY		0950-382X	10.1111/mmi.14819			Animal models have played an essential role in understanding the host-pathogen interactions of pathogenic mycobacteria, including the Mycobacterium tuberculosis and emerging nontuberculous mycobacteria (NTM) species such as M. avium and M. abscessus. Drosophila melanogaster has become a well-established model for the study of innate immunity and is increasingly being used as a tool to study host-…	2022-03	2023-08-29 17:16:44	2023-08-29 17:16:44		600-609		3	117										English				WOS:000709012300001				<p>Times Cited in Web of Science Core Collection:&nbsp;&nbsp;4<br/>Total Times Cited:&nbsp;&nbsp;4<br/>Cited Reference Count:&nbsp;&nbsp;83</p>			autophagy; AUTOPHAGY; BETA-HEXOSAMINIDASE; DEFENSE; Drosophila melanogaster; ESCRT; host-pathogen interactions; INFECTION; innate immunity; INNATE IMMUNITY; MELANOGASTER; mycobacteria; PHAGOSOME MATURATION; REVEALS; TOLL; TUBERCULOSIS
XL7GWYXC	journalArticle	2022	Marshall, Eleanor K. P.; Dionne, Marc S.	Drosophila versus Mycobacteria: A model for mycobacterial host-pathogen interactions.	Molecular microbiology		1365-2958 0950-382X	10.1111/mmi.14819			Animal models have played an essential role in understanding the host-pathogen interactions of pathogenic mycobacteria, including the Mycobacterium tuberculosis and emerging nontuberculous mycobacteria (NTM) species such as M. avium and M. abscessus. Drosophila melanogaster has become a well-established model for the study of innate immunity and is increasingly being used as a tool to study host-…	2022-03	2023-08-29 17:16:00	2023-08-29 17:16:00		600-609		3	117		Mol Microbiol								eng	© 2021 The Authors. Molecular Microbiology published by John Wiley & Sons Ltd.						Place: England PMID: 34585797				*Mycobacterium Infections; *Mycobacterium tuberculosis/genetics; Animals; autophagy; Drosophila; Drosophila melanogaster; ESCRT; host-pathogen interactions; Host-Pathogen Interactions; innate immunity; mycobacteria
H3QS9N6J	journalArticle	2013	Haug, Markus; Awuh, Jane A.; Steigedal, Magnus; Frengen Kojen, June; Marstad, Anne; Nordrum, Ivar S.; Halaas, Øyvind; Flo, Trude H.	Dynamics of immune effector mechanisms during infection with Mycobacterium avium in C57BL/6 mice.	Immunology		1365-2567 0019-2805	10.1111/imm.12131			Opportunistic infections with non-tuberculous mycobacteria such as Mycobacterium avium are receiving renewed attention because of increased incidence and difficulties in treatment. As for other mycobacterial infections, a still poorly understood collaboration of different immune effector mechanisms is required to confer protective immunity. Here we have characterized the interplay of innate and a…	2013-10	2023-08-29 17:16:00	2023-08-29 17:16:00		232-243		2	140		Immunology								eng	© 2013 John Wiley & Sons Ltd.						Place: England PMID: 23746054 PMCID: PMC3784169				adaptive immune response; Animals; CD4+ T cell subsets; Cytokines/biosynthesis/immunology; Disease Models, Animal; Enzyme-Linked Immunosorbent Assay; Flow Cytometry; Immunohistochemistry; inflammation; Mice; Mice, Inbred C57BL; mouse infection model; Mycobacterium avium; Real-Time Polymerase Chain Reaction; Tuberculosis/*immunology/*pathology
QKYAF9GM	journalArticle	2013	Haug, M; Awuh, JA; Steigedal, M; Kojen, JF; Marstad, A; Nordrum, IS; Halaas, O; Flo, TH	Dynamics of immune effector mechanisms during infection with Mycobacterium aviumin C57BL/6 mice	IMMUNOLOGY		0019-2805	10.1111/imm.12131			Summary Opportunistic infections with non-tuberculous mycobacteria such as Mycobacterium avium are receiving renewed attention because of increased incidence and difficulties in treatment. As for other mycobacterial infections, a still poorly understood collaboration of different immune effector mechanisms is required to confer protective immunity. Here we have characterized the interplay of inna…	2013-10	2023-08-29 17:16:45	2023-08-29 17:16:45		232-243		2	140										English				WOS:000324303200009				<p>Times Cited in Web of Science Core Collection:&nbsp;&nbsp;17<br/>Total Times Cited:&nbsp;&nbsp;20<br/>Cited Reference Count:&nbsp;&nbsp;77</p>			adaptive immune response; B-CELLS; CD4(+) T cell subsets; COMPLEX INFECTION; FACTOR-ALPHA; GRANULOMA-FORMATION; IFN-GAMMA; inflammation; INTERFERON-GAMMA; mouse infection model; Mycobacterium avium; NONTUBERCULOUS MYCOBACTERIA; T-CELL RESPONSES; TUBERCULOSIS INFECTION; TUMOR-NECROSIS-FACTOR
LF886Q9P	journalArticle	2016	Gideon, HP; Skinner, JA; Baldwin, N; Flynn, JL; Lin, PL	Early Whole Blood Transcriptional Signatures Are Associated with Severity of Lung Inflammation in Cynomolgus Macaques with Mycobacterium tuberculosis Infection	JOURNAL OF IMMUNOLOGY		0022-1767	10.4049/jimmunol.1601138			Whole blood transcriptional profiling offers great diagnostic and prognostic potential. Although studies identified signatures for pulmonary tuberculosis (TB) and transcripts that predict the risk for developing active TB in humans, the early transcriptional changes immediately following Mycobacterium tuberculosis infection have not been evaluated. We evaluated the gene expression changes in the …	2016-12-15	2023-08-29 17:16:47	2023-08-29 17:16:47		4817-4828		12	197										English				WOS:000389635900031				<p>Times Cited in Web of Science Core Collection:&nbsp;&nbsp;26<br/>Total Times Cited:&nbsp;&nbsp;26<br/>Cited Reference Count:&nbsp;&nbsp;39</p>			BIOMARKERS; GENE-EXPRESSION; IMMUNE-RESPONSE; MODEL
S5VMYHQE	journalArticle	2016	Gideon, Hannah P.; Skinner, Jason A.; Baldwin, Nicole; Flynn, JoAnne L.; Lin, Philana Ling	Early Whole Blood Transcriptional Signatures Are Associated with Severity of Lung Inflammation in Cynomolgus Macaques with Mycobacterium tuberculosis Infection.	Journal of immunology (Baltimore, Md. : 1950)		1550-6606 0022-1767	10.4049/jimmunol.1601138			Whole blood transcriptional profiling offers great diagnostic and prognostic potential. Although studies identified signatures for pulmonary tuberculosis (TB) and transcripts that predict the risk for developing active TB in humans, the early transcriptional changes immediately following Mycobacterium tuberculosis infection have not been evaluated. We evaluated the gene expression changes in the …	2016-12-15	2023-08-29 17:16:00	2023-08-29 17:16:00		4817-4828		12	197		J Immunol								eng	Copyright © 2016 by The American Association of Immunologists, Inc.						Place: United States PMID: 27837110 PMCID: PMC5289749				Adaptive Immunity/genetics; Animals; Blood Cells/*physiology; Cells, Cultured; Disease Models, Animal; Disease Progression; Fluorodeoxyglucose F18/metabolism; Gene Expression Profiling; Humans; Immunity, Innate/genetics; Lung/*diagnostic imaging/microbiology; Macaca fascicularis/*immunology; Mycobacterium tuberculosis/*immunology; Pneumonia/genetics/*immunology; Positron-Emission Tomography; Tomo…
RELF5ING	journalArticle	2021	Kotze, LA; Beltran, CGG; Lang, D; Loxton, AG; Cooper, S; Meiring, M; Koegelenberg, CFN; Allwood, BW; Malherbe, ST; Hiemstra, AM; Glanzmann, B; Kinnear, C; Walzl, G; du Plessis, N	Establishment of a Patient-Derived, Magnetic Levitation-Based, Three-Dimensional Spheroid Granuloma Model for Human Tuberculosis	MSPHERE		2379-5042	10.1128/mSphere.00552-21			Tuberculous granulomas that develop in response to Mycobacterium tuberculosis (M. tuberculosis) infection are highly dynamic entities shaped by the host immune response and disease kinetics. Within this microenvironment, immune cell recruitment, polarization, and activation are driven not only by coexisting cell types and multicellular interactions but also by M. tuberculosis-mediated changes inv…	2021-07	2023-08-29 17:16:46	2023-08-29 17:16:46				4	6										English				WOS:000709928000007				<p>Times Cited in Web of Science Core Collection:&nbsp;&nbsp;5<br/>Total Times Cited:&nbsp;&nbsp;5<br/>Cited Reference Count:&nbsp;&nbsp;65</p>			3D cell culture; BIOLOGY; CELLS; EVENTS; granuloma; HYPOXIA; IMMUNOLOGY; MACROPHAGES; MICROENVIRONMENTS; MOUSE MODEL; PATHOLOGY; SPECTRUM; spheroid; tuberculosis
GZAN5WW4	journalArticle	2021	Kotze, Leigh A.; Beltran, Caroline G. G.; Lang, Dirk; Loxton, Andre G.; Cooper, Susan; Meiring, Maynard; Koegelenberg, Coenraad F. N.; Allwood, Brian W.; Malherbe, Stephanus T.; Hiemstra, Andriette M.; Glanzmann, Brigitte; Kinnear, Craig; Walzl, Gerhard; du Plessis, Nelita	Establishment of a Patient-Derived, Magnetic Levitation-Based, Three-Dimensional Spheroid Granuloma Model for Human Tuberculosis.	mSphere		2379-5042	10.1128/mSphere.00552-21			Tuberculous granulomas that develop in response to Mycobacterium tuberculosis (M. tuberculosis) infection are highly dynamic entities shaped by the host immune response and disease kinetics. Within this microenvironment, immune cell recruitment, polarization, and activation are driven not only by coexisting cell types and multicellular interactions but also by M. tuberculosis-mediated changes inv…	2021-08-25	2023-08-29 17:16:00	2023-08-29 17:16:00		e0055221		4	6		mSphere								eng							Place: United States PMID: 34287004 PMCID: PMC8386456				*Magnetic Phenomena; *Models, Biological; 3D cell culture; Adult; Cytokines/analysis/immunology; Female; granuloma; Granuloma/*microbiology/pathology; Host-Pathogen Interactions; Humans; In Vitro Techniques; Lung/microbiology; Male; Middle Aged; Mycobacterium tuberculosis/immunology/pathogenicity; spheroid; Spheroids, Cellular/*immunology/*microbiology; tuberculosis; Tuberculosis/immunology/*micr…
CB59S3BC	journalArticle	2022	Gupta, M; Srikrishna, G; Klein, SL; Bishai, WR	Genetic and hormonal mechanisms underlying sex-specific immune responses in tuberculosis	TRENDS IN IMMUNOLOGY		1471-4906	10.1016/j.it.2022.06.004			Tuberculosis (TB), the world's deadliest bacterial infection, afflicts more human males than females, with a male/female (M/F) ratio of 1.7. Sex disparities in TB prevalence, pathophysiology, and clinical manifestations are widely reported, but the underlying biological mechanisms remain largely undefined. This review assesses epidemiological data on sex disparity in TB, as well as possible under…	2022-08	2023-08-29 17:16:45	2023-08-29 17:16:45		640-656		8	43										English				WOS:000837603800008				<p>Times Cited in Web of Science Core Collection:&nbsp;&nbsp;1<br/>Total Times Cited:&nbsp;&nbsp;1<br/>Cited Reference Count:&nbsp;&nbsp;169</p>			CD40 LIGAND; ESTROGEN; MOUSE MODELS; MYCOBACTERIUM-TUBERCULOSIS; NF-KAPPA-B; PULMONARY; SUSCEPTIBILITY; T-LYMPHOCYTES; TESTOSTERONE; TOLL-LIKE RECEPTORS
CYERG4XT	journalArticle	2022	Gupta, Manish; Srikrishna, Geetha; Klein, Sabra L.; Bishai, William R.	Genetic and hormonal mechanisms underlying sex-specific immune responses in tuberculosis.	Trends in immunology		1471-4981 1471-4906	10.1016/j.it.2022.06.004			Tuberculosis (TB), the world's deadliest bacterial infection, afflicts more human males than females, with a male/female (M/F) ratio of 1.7. Sex disparities in TB prevalence, pathophysiology, and clinical manifestations are widely reported, but the underlying biological mechanisms remain largely undefined. This review assesses epidemiological data on sex disparity in TB, as well as possible under…	2022-08	2023-08-29 17:16:00	2023-08-29 17:16:00		640-656		8	43		Trends Immunol								eng	Copyright © 2022 Elsevier Ltd. All rights reserved.						Place: England PMID: 35842266 PMCID: PMC9344469				*Mycobacterium tuberculosis; *Tuberculosis/genetics; Animals; Disease Susceptibility; Female; four core genotypes; Humans; Immunity; Male; sex chromosomes; sex differences; sex hormones; TB immune responses; tuberculosis; X chromosome inactivation escape; X-linked microRNAs
9DT85YNB	journalArticle	2014	Beverley, PCL; Sridhar, S; Lalvani, A; Tchilian, EZ	Harnessing local and systemic immunity for vaccines against tuberculosis	MUCOSAL IMMUNOLOGY		1933-0219	10.1038/mi.2013.99			The lung is the portal of entry for Mycobacterium tuberculosis (Mtb) and animal experimental evidence indicates that local immune defense mechanisms are crucial for protective immunity. Immunization via the lower respiratory tract efficiently induces a dividing, activated, antigen-dependent, lung-resident, memory T-cell population, which is partly recoverable by bronchoalveolar lavage. These cell…	2014-01	2023-08-29 17:16:47	2023-08-29 17:16:47		20-26		1	7										English				WOS:000328892900003				<p>Times Cited in Web of Science Core Collection:&nbsp;&nbsp;58<br/>Total Times Cited:&nbsp;&nbsp;59<br/>Cited Reference Count:&nbsp;&nbsp;84</p>			ACTIVE PULMONARY TUBERCULOSIS; AEROSOL CHALLENGE; ANTIGEN 85A; BACILLE CALMETTE-GUERIN; MUCOSAL IMMUNIZATION; MYCOBACTERIUM-BOVIS BCG; PROTECTIVE EFFICACY; SURFACTANT PROTEIN-A; T-CELL RESPONSES; VIRUS ANKARA
QJZKZK2S	journalArticle	2014	Beverley, P. C. L.; Sridhar, S.; Lalvani, A.; Tchilian, E. Z.	Harnessing local and systemic immunity for vaccines against tuberculosis.	Mucosal immunology		1935-3456 1933-0219	10.1038/mi.2013.99			The lung is the portal of entry for Mycobacterium tuberculosis (Mtb) and animal experimental evidence indicates that local immune defense mechanisms are crucial for protective immunity. Immunization via the lower respiratory tract efficiently induces a dividing, activated, antigen-dependent, lung-resident, memory T-cell population, which is partly recoverable by bronchoalveolar lavage. These cell…	2014-01	2023-08-29 17:16:00	2023-08-29 17:16:00		20-26		1	7		Mucosal Immunol								eng							Place: United States PMID: 24253104				Animals; BCG Vaccine/immunology; Humans; Immunity, Innate; Mycobacterium tuberculosis/*immunology; Tuberculosis Vaccines/*immunology; Tuberculosis/*immunology/*prevention & control
NV9AWTSJ	journalArticle	2016	Grover, A; McLean, JL; Troudt, JM; Foster, C; Izzo, L; Creissen, E; MacDonald, E; Troy, A; Izzo, AA	Heat killed Saccharomyces cerevisiae as an adjuvant for the induction of vaccine-mediated immunity against infection with Mycobacterium tuberculosis	VACCINE		0264-410X	10.1016/j.vaccine.2016.04.052			The use of novel vaccine delivery systems allows for the manipulation of the adaptive immune systems through the use of molecular adjuvants that target specific innate pathways. Such strategies have been used extensively for vaccines against cancer and multiple pathogens such as Mycobacterium tuberculosis. In the current study we used heat killed non-pathogenic recombinant Saccharomyces cerevisia…	2016-05-27	2023-08-29 17:16:43	2023-08-29 17:16:43		2798-2805		25	34										English				WOS:000377317600007				<p>Times Cited in Web of Science Core Collection:&nbsp;&nbsp;10<br/>Total Times Cited:&nbsp;&nbsp;10<br/>Cited Reference Count:&nbsp;&nbsp;32</p>			Animal models; CANDIDA-ALBICANS; DENDRITIC CELLS; EFFECTOR; EFFICACY; EPITOPES; GM-CSF; Immune response; PROTECTION; RECEPTOR AGONISTS; Recombinant heat killed yeast vaccine; REGULATORY T-CELLS; RESPONSES; Tuberculosis
XR8NDAGT	journalArticle	2016	Grover, Ajay; McLean, Jennifer L.; Troudt, JoLynn M.; Foster, Chad; Izzo, Linda; Creissen, Elisabeth; MacDonald, Elisabeth; Troy, Amber; Izzo, Angelo A.	Heat killed Saccharomyces cerevisiae as an adjuvant for the induction of vaccine-mediated immunity against infection with Mycobacterium tuberculosis.	Vaccine		1873-2518 0264-410X	10.1016/j.vaccine.2016.04.052			The use of novel vaccine delivery systems allows for the manipulation of the adaptive immune systems through the use of molecular adjuvants that target specific innate pathways. Such strategies have been used extensively for vaccines against cancer and multiple pathogens such as Mycobacterium tuberculosis. In the current study we used heat killed non-pathogenic recombinant Saccharomyces cerevisia…	2016-05-27	2023-08-29 17:16:00	2023-08-29 17:16:00		2798-2805		25	34		Vaccine								eng	Copyright © 2016 Elsevier Ltd. All rights reserved.						Place: Netherlands PMID: 27131285				Acyltransferases/*immunology; Adjuvants, Immunologic/*administration & dosage; Animal models; Animals; Antigens, Bacterial/*immunology; Bacterial Proteins/*immunology; Cytokines/immunology; Female; Hot Temperature; Immune response; Immunization, Secondary; Mice, Inbred C57BL; Mycobacterium tuberculosis; Recombinant heat killed yeast vaccine; Recombinant Proteins/immunology; Saccharomyces cerevisi…
CUKI6CGJ	journalArticle	2018	Lopez, V; Risalde, MA; Contreras, M; Mateos-Hernandez, L; Vicente, J; Gortazar, C; de la Fuente, J	Heat-inactivated Mycobacterium bovis protects zebrafish against mycobacteriosis	JOURNAL OF FISH DISEASES		0140-7775	10.1111/jfd.12847			Control of mycobacterial infection constitutes a priority for human and animal health worldwide. However, effective vaccines are needed for the control of human and animal tuberculosis (TB). Adult zebrafish have become a useful model for studying the pathophysiology of mycobacterial infection and for the development of novel interventions for TB control and prevention. Recently, parenteral and or…	2018-10	2023-08-29 17:16:45	2023-08-29 17:16:45		1515-1528		10	41										English				WOS:000444465500006				<p>Times Cited in Web of Science Core Collection:&nbsp;&nbsp;15<br/>Total Times Cited:&nbsp;&nbsp;15<br/>Cited Reference Count:&nbsp;&nbsp;62</p>			ADULT ZEBRAFISH; ANIMAL-MODEL; BACTERIAL ZOONOSES; complement component C3; DANIO-RERIO; FISH; fish innate immunity; fish mycobacteriosis; IMMUNE-RESPONSE; INNATE IMMUNITY; MARINUM INFECTION; PROGRESSION; tuberculosis; TUBERCULOSIS VACCINE; vaccine; zebrafish
ZATBTQFV	journalArticle	2018	López, Vladimir; Risalde, María Angeles; Contreras, Marinela; Mateos-Hernández, Lourdes; Vicente, Joaquin; Gortázar, Christian; de la Fuente, José	Heat-inactivated Mycobacterium bovis protects zebrafish against mycobacteriosis.	Journal of fish diseases		1365-2761 0140-7775	10.1111/jfd.12847			Control of mycobacterial infection constitutes a priority for human and animal health worldwide. However, effective vaccines are needed for the control of human and animal tuberculosis (TB). Adult zebrafish have become a useful model for studying the pathophysiology of mycobacterial infection and for the development of novel interventions for TB control and prevention. Recently, parenteral and or…	2018-10	2023-08-29 17:16:00	2023-08-29 17:16:00		1515-1528		10	41		J Fish Dis								eng	© 2018 John Wiley & Sons Ltd.						Place: England PMID: 29956837				*Hot Temperature; *Microbial Viability; Animals; complement component C3; Disease Models, Animal; Fish Diseases/immunology/microbiology/*prevention & control; fish innate immunity; fish mycobacteriosis; Immunity, Innate; Mycobacterium bovis/immunology; tuberculosis; Tuberculosis/immunology/prevention & control/*veterinary; Vaccination; vaccine; Vaccines, Inactivated/administration & dosage/*immun…
6LJS3USS	journalArticle	2017	Scriba, TJ; Coussens, AK; Fletcher, HA	Human Immunology of Tuberculosis	MICROBIOLOGY SPECTRUM		2165-0497	10.1128/microbiolspec.TBTB2-0016-2016			Immunology is a central theme when it comes to tuberculosis (TB). The outcome of human infection with Mycobacterium tuberculosis is dependent on the ability of the immune response to clear or contain the infection. In cases where this fails, the bacterium replicates, disseminates within the host, and elicits a pathologic inflammatory response, and disease ensues. Clinical presentation of TB disea…	2017-02	2023-08-29 17:16:46	2023-08-29 17:16:46				1	5										English				WOS:000397274600014				<p>Times Cited in Web of Science Core Collection:&nbsp;&nbsp;80<br/>Total Times Cited:&nbsp;&nbsp;85<br/>Cited Reference Count:&nbsp;&nbsp;218</p>			DOUBLE-BLIND; HUMAN ALVEOLAR MACROPHAGES; HUMAN B-CELLS; HUMAN MONONUCLEAR PHAGOCYTES; HUMORAL IMMUNE-RESPONSE; LATENT TUBERCULOSIS; MYCOBACTERIUM-TUBERCULOSIS; PULMONARY TUBERCULOSIS; T-CELL RESPONSES; VITAMIN-D-RECEPTOR
XBJH6BK2	journalArticle	2017	Scriba, Thomas J.; Coussens, Anna K.; Fletcher, Helen A.	Human Immunology of Tuberculosis.	Microbiology spectrum		2165-0497	10.1128/microbiolspec.TBTB2-0016-2016	4x		Immunology is a central theme when it comes to tuberculosis (TB). The outcome of human infection with Mycobacterium tuberculosis is dependent on the ability of the immune response to clear or contain the infection. In cases where this fails, the bacterium replicates, disseminates within the host, and elicits a pathologic inflammatory response, and disease ensues. Clinical presentation of TB disea…	2017-01	2023-08-29 17:16:00	2023-08-29 17:16:00				1	5		Microbiol Spectr								eng							Place: United States PMID: 28155806				*Adaptive Immunity; *Immunity, Innate; Animals; Humans; Tuberculosis/*immunology
4LAAA9TM	journalArticle	2016	Scriba, Thomas J.; Coussens, Anna K.; Fletcher, Helen A.	Human Immunology of Tuberculosis.	Microbiology spectrum		2165-0497	10.1128/microbiolspec.TBTB2-0016-2016			Immunology is a central theme when it comes to tuberculosis (TB). The outcome of human infection with Mycobacterium tuberculosis is dependent on the ability of the immune response to clear or contain the infection.In cases where this fails, the bacterium replicates, disseminates within the host, and elicits a pathologic inflammatory response, and disease ensues. Clinical presentation of TB diseas…	2016-08	2023-08-29 17:16:00	2023-08-29 17:16:00				4	4		Microbiol Spectr								eng							Place: United States PMID: 27726784				*Adaptive Immunity; *Immunity, Innate; Animals; Diagnostic Tests, Routine/methods; Disease Models, Animal; Disease Susceptibility; Humans; Immunoassay/methods; Mycobacterium tuberculosis/*immunology; Tuberculosis/diagnosis/*immunology
2NI8GZMV	journalArticle	2016	Scriba, Thomas J.; Coussens, Anna K.; Fletcher, Helen A.	Human Immunology of Tuberculosis.	Microbiology spectrum		2165-0497	10.1128/microbiolspec.TBTB2-0016-2016			Immunology is a central theme when it comes to tuberculosis (TB). The outcome of human infection with Mycobacterium tuberculosis is dependent on the ability of the immune response to clear or contain the infection.In cases where this fails, the bacterium replicates, disseminates within the host, and elicits a pathologic inflammatory response, and disease ensues. Clinical presentation of TB diseas…	2016-10	2023-08-29 17:16:00	2023-08-29 17:16:00				5	4		Microbiol Spectr								eng							Place: United States PMID: 27740453				Humans; Mycobacterium tuberculosis/*immunology; Tuberculosis/*immunology/microbiology
XV6L5HMZ	journalArticle	2019	Sia, JK; Rengarajan, J	Immunology of Mycobacterium tuberculosis Infections	MICROBIOLOGY SPECTRUM		2165-0497	10.1128/microbiolspec.GPP3-0022-2018			Tuberculosis (TB) is a serious global public health challenge that results in significant morbidity and mortality worldwide. TB is caused by infection with the bacilli Mycobacterium tuberculosis (M. tuberculosis), which has evolved a wide variety of strategies in order to thrive within its host. Understanding the complex interactions between M. tuberculosis and host immunity can inform the ration…	2019-07	2023-08-29 17:16:44	2023-08-29 17:16:44				4	7										English				WOS:000482711900008				<p>Times Cited in Web of Science Core Collection:&nbsp;&nbsp;111<br/>Total Times Cited:&nbsp;&nbsp;126<br/>Cited Reference Count:&nbsp;&nbsp;482</p>			ACTIVE PULMONARY TUBERCULOSIS; ADAPTIVE IMMUNE-RESPONSE; BACILLE CALMETTE-GUERIN; CYTOSOLIC SURVEILLANCE PATHWAY; IMMUNODEFICIENCY-VIRUS TYPE-1; INHERITED INTERLEUKIN-12 DEFICIENCY; INTERFERON-GAMMA-RECEPTOR; LONG-TERM CONTROL; NITRIC-OXIDE SYNTHASE; T-CELL RESPONSES
UC4TDF24	journalArticle	2019	Sia, Jonathan Kevin; Rengarajan, Jyothi	Immunology of Mycobacterium tuberculosis Infections.	Microbiology spectrum		2165-0497	10.1128/microbiolspec.GPP3-0022-2018			Tuberculosis (TB) is a serious global public health challenge that results in significant morbidity and mortality worldwide. TB is caused by infection with the bacilli Mycobacterium tuberculosis (M. tuberculosis), which has evolved a wide variety of strategies in order to thrive within its host. Understanding the complex interactions between M. tuberculosis and host immunity can inform the ration…	2019-07	2023-08-29 17:16:00	2023-08-29 17:16:00				4	7		Microbiol Spectr								eng							Place: United States PMID: 31298204 PMCID: PMC6636855				Adaptive Immunity; Animals; Granuloma/diagnosis/immunology/microbiology; Humans; Immune Evasion; Immunity, Innate; Mycobacterium tuberculosis/genetics/immunology/*physiology; Tuberculosis/diagnosis/*immunology/*microbiology
9QJHHVG9	journalArticle	2015	Mayer-Barber, KD; Barber, DL	Innate and Adaptive Cellular Immune Responses to Mycobacterium tuberculosis Infection	COLD SPRING HARBOR PERSPECTIVES IN MEDICINE		2157-1422	10.1101/cshperspect.a018424			Host resistance to Mycobacterium tuberculosis (Mtb) infection requires the coordinated efforts of innate and adaptive immune cells. Diverse pulmonary myeloid cell populations respond to Mtb with unique contributions to both host-protective and potentially detrimental inflammation. Although multiple cell types of the adaptive immune system respond to Mtb infection, CD4 T cells are the principal an…	2015-12	2023-08-29 17:16:43	2023-08-29 17:16:43				12	5										English				WOS:000368599500008				<p>Times Cited in Web of Science Core Collection:&nbsp;&nbsp;76<br/>Total Times Cited:&nbsp;&nbsp;81<br/>Cited Reference Count:&nbsp;&nbsp;169</p>			CD4(+) T-CELLS; IFN-GAMMA; IMMUNODEFICIENCY-VIRUS-INFECTION; IN-VIVO DEPLETION; INTERFERON-GAMMA; LUNG DENDRITIC CELLS; NITRIC-OXIDE SYNTHASE; PNEUMOCYSTIS-CARINII-PNEUMONIA; PULMONARY TUBERCULOSIS; W-BEIJING STRAINS
N2IECK7V	journalArticle	2015	Mayer-Barber, Katrin D.; Barber, Daniel L.	Innate and Adaptive Cellular Immune Responses to Mycobacterium tuberculosis Infection.	Cold Spring Harbor perspectives in medicine		2157-1422	10.1101/cshperspect.a018424			Host resistance to Mycobacterium tuberculosis (Mtb) infection requires the coordinated efforts of innate and adaptive immune cells. Diverse pulmonary myeloid cell populations respond to Mtb with unique contributions to both host-protective and potentially detrimental inflammation. Although multiple cell types of the adaptive immune system respond to Mtb infection, CD4 T cells are the principal an…	2015-07-17	2023-08-29 17:16:00	2023-08-29 17:16:00				12	5		Cold Spring Harb Perspect Med								eng	Copyright © 2015 Cold Spring Harbor Laboratory Press; all rights reserved.						Place: United States PMID: 26187873 PMCID: PMC4665043				*Immunity, Cellular; *Immunity, Humoral; *Immunity, Innate; Animals; CD4-Positive T-Lymphocytes/*immunology; Dendritic Cells/metabolism; Disease Models, Animal; Guinea Pigs; Humans; Macrophages; Mice; Mycobacterium tuberculosis; Tuberculosis, Pulmonary/*immunology; Vaccination
M25JC3IK	journalArticle	2018	Ushigusa, Takahiro; Koyama, Yoshiyuki; Ito, Tomoko; Watanabe, Kenichi; Chambers, James K.; Hasegawa, Aya; Uchida, Kazuyuki; Kanegi, Ryoji; Hatoya, Shingo; Inaba, Toshio; Sugiura, Kikuya	Innate immunity mediated by dendritic cells/macrophages plays a central role in the early period in tumor treatment using gene of Mycobacterium tuberculosis antigen.	The Journal of veterinary medical science		1347-7439 0916-7250	10.1292/jvms.17-0466			By using a complex of DNA, polyethylenimine and chondroitin sulfate, the in vivo transfection of early secretory antigenic target-6 (ESAT-6) gene into tumor cells was found to cause significant suppression of the tumor growth. In order to apply the method in clinical cancer treatment in dogs and cats, mechanisms underlying the suppressive effects were investigated in a tumor-bearing mouse model. …	2018-02-09	2023-08-29 17:16:00	2023-08-29 17:16:00		190-196		2	80		J Vet Med Sci								eng							Place: Japan PMID: 29311492 PMCID: PMC5836752				Animals; Antigens, Bacterial/*genetics; Bacterial Proteins/*genetics; Dendritic Cells/*immunology; dendritic cells/macrophages; early secretory antigenic target-6; gene therapy; Immunity, Innate/*immunology; innate immunity; Macrophages/*immunology; Melanoma, Experimental; Mice; Mice, Inbred C57BL; Neoplasm Transplantation; Neoplasms, Experimental/*therapy; Transfection/*methods; tumor
E39XMNTC	journalArticle	2018	Ushigusa, T; Koyama, Y; Ito, T; Watanabe, K; Chambers, JK; Hasegawa, A; Uchida, K; Kanegi, R; Hatoya, S; Inaba, T; Sugiura, K	Innate immunity mediated by dendritic cells/macrophages plays a central role in the early period in tumor treatment using gene of Mycobacterium tuberculosis antigen	JOURNAL OF VETERINARY MEDICAL SCIENCE		0916-7250	10.1292/jvms.17-0466			By using a complex of DNA, polyethylenimine and chondroitin sulfate, the in vivo transfection of early secretory antigenic target-6 (ESAT-6) gene into tumor cells was found to cause significant suppression of the tumor growth. In order to apply the method in clinical cancer treatment in dogs and cats, mechanisms underlying the suppressive effects were investigated in a tumor-bearing mouse model. …	2018-02	2023-08-29 17:16:47	2023-08-29 17:16:47		190-196		2	80										English				WOS:000426479100001				<p>Times Cited in Web of Science Core Collection:&nbsp;&nbsp;4<br/>Total Times Cited:&nbsp;&nbsp;4<br/>Cited Reference Count:&nbsp;&nbsp;21</p>			CELLS; dendritic cells/macrophages; early secretory antigenic target-6; ESAT-6; EXOSOMES; gene therapy; innate immunity; MACROPHAGES; PLASMID; SECRETION; STRATEGY; THERAPY; tumor; VACCINE
QF7C2M7Y	journalArticle	2014	Cassidy, J. P.; Martineau, A. R.	Innate resistance to tuberculosis in man, cattle and laboratory animal models: nipping disease in the bud?	Journal of comparative pathology		1532-3129 0021-9975	10.1016/j.jcpa.2014.08.001			Tuberculosis (TB) does not always develop in people or cattle exposed to the disease and some exposed individuals may not exhibit evidence of infection. Such variability in susceptibility may be mediated through host innate immunity, non-specific inflammatory responses that may successfully eliminate infection or at least reduce the infectious load, thus modulating and easing the burden on the su…	2014-11	2023-08-29 17:16:00	2023-08-29 17:16:00		291-308		4	151		J Comp Pathol								eng	Copyright © 2014 Elsevier Ltd. All rights reserved.						Place: England PMID: 25246179				Animals; bovine; Cattle; Disease Models, Animal; Disease Resistance/*immunology; human; Humans; innate immunity; tuberculosis; Tuberculosis/*immunology
SPILCQM2	journalArticle	2014	Cassidy, JP; Martineau, AR	Innate Resistance to Tuberculosis in Man, Cattle and Laboratory Animal Models: Nipping Disease in the Bud?	JOURNAL OF COMPARATIVE PATHOLOGY		0021-9975	10.1016/j.jcpa.2014.08.001			Tuberculosis (TB) does not always develop in people or cattle exposed to the disease and some exposed individuals may not exhibit evidence of infection. Such variability in susceptibility may be mediated through host innate immunity, non-specific inflammatory responses that may successfully eliminate infection or at least reduce the infectious load, thus modulating and easing the burden on the su…	2014-11	2023-08-29 17:16:43	2023-08-29 17:16:43		291-308		4	151										English				WOS:000347662200001				<p>Times Cited in Web of Science Core Collection:&nbsp;&nbsp;21<br/>Total Times Cited:&nbsp;&nbsp;21<br/>Cited Reference Count:&nbsp;&nbsp;204</p>			1,25-DIHYDROXYVITAMIN D-3; ANTIGEN-PRESENTING CELLS; bovine; DELTA-T-CELLS; DENDRITIC CELLS; human; IFN-GAMMA; innate immunity; LATENT TUBERCULOSIS; MYCOBACTERIUM-BOVIS INFECTION; NATURAL-KILLER-CELLS; TOLL-LIKE RECEPTORS; tuberculosis; VITAMIN-D DEFICIENCY
[truncated: 225 more rows]
[truncated: 38 more columns]

## Sheet: Articles reviewed
Item Type	Publication Year	Author	Title	Journal	New studies included during citation search	ISSN	DOI
journalArticle	2014	Abnave, Prasad; Mottola, Giovanna; Gimenez, Gregory; Boucherit, Nicolas; Trouplin, Virginie; Torre, Cedric; Conti, Filippo; Ben Amara, Amira; Lepolard, Catherine; Djian, Benjamin; Hamaoui, Daniel; Mettouchi, Amel; Kumar, Atul; Pagnotta, Sophie; Bonatti, Stefano; Lepidi, Hubert; Salvetti, Alessandra; Abi-Rached, Laurent; Lemichez, Emmanuel; Mege, Jean-Louis; Ghigo, Eric	Screening in planarians identifies MORN2 as a key component in LC3-associated phagocytosis and resistance to bacterial infection.	Cell host & microbe	No	1934-6069 1931-3128	10.1016/j.chom.2014.08.002
journalArticle	2019	Alim, Md Abdul; Sikder, Suchandan; Sathkumara, Harindra; Kupz, Andreas; Rush, Catherine M.; Govan, Brenda L.; Ketheesan, Natkunam	Dysregulation of key cytokines may contribute to increased susceptibility of diabetic mice to Mycobacterium bovis BCG infection.	Tuberculosis (Edinburgh, Scotland)	No	1873-281X 1472-9792	10.1016/j.tube.2019.02.005
[truncated: 81 more rows]
